# Supplementary material for: Bis((E)-2-{3-[4-(1H-imidazol-1-yl-κN 3)styr­yl]-5,5-di­methyl­cyclo­hex-2-enyl­idene}malono­nitrile)­diiodido­mercury(II)
Source: Acta Crystallogr Sect E Struct Rep Online. 2013 Sep 21;69(Pt 10):m548. doi: 10.1107/S1600536813025191 (PMC3790356; doi:10.1107/S1600536813025191)
Supplement: Supplementary file 1 [file e-69-0m548-sup1.cif]

##############################################################################
#                                                                            #
# This CIF contains the data in a paper accepted for publication in          #
# Acta Crystallographica Section E. It conforms to the requirements of       #
# Notes for Authors for Acta Crystallographica Section E, and has been       #
# peer reviewed under the auspices of the IUCr Commission on Journals.       #
#                                                                            #
# Full details of the Crystallographic Information File format               #
# are given in the paper "The Crystallographic Information File (CIF):       #
# a New Standard Archive File for Crystallography" by S. R. Hall, F. H.      #
# Allen and I. D. Brown [Acta Cryst. (1991), A47, 655-685].                  #
#                                                                            #
# The current version of the core CIF dictionary is obtainable from          #
# ftp://ftp.iucr.org/pub/cif_core.dic.                                       #
#                                                                            #
# Software is freely available for graphical display of the structure(s)     #
# in this CIF. For information consult the CIF software page                 #
# http://www.iucr.org/resources/cif/software.                                #
#                                                                            #
# This file may be used for bona fide research purposes within the           #
# scientific community so long as proper attribution is given to the journal # 
# article from which it was obtained.                                        #
#                                                                            #
##############################################################################
data_I
_database_code_depnum_ccdc_archive 'CCDC 957793'
_audit_creation_method     SHELXL-97
_chemical_name_systematic
;\
Bis((<i>E</i>)-2-{3-[4-(1<i>H</i>-imidazol-1-yl-\k<i>N</i>^3^)styryl]-5,5-\
dimethylcyclohex-2-enylidene}malononitrile)diiodidomercury(II)
;
_chemical_name_common     ?
_chemical_formula_moiety     'C44 H40 Hg I2 N8'
_chemical_formula_sum     'C44 H40 Hg I2 N8'
_chemical_formula_iupac     '[Hg I2 (C22 H20 N4)2]'
_chemical_formula_weight     1135.23
_chemical_melting_point     ?
_symmetry_cell_setting     monoclinic
_symmetry_space_group_name_H-M     'P2/c'
_symmetry_space_group_name_Hall     '-P 2yc'
loop_
    _symmetry_equiv_pos_as_xyz
    'x, y, z'
    '-x, y, -z+1/2'
    '-x, -y, -z'
    'x, -y, z-1/2'
_cell_length_a     18.768(3)
_cell_length_b     6.4890(9)
_cell_length_c     18.681(3)
_cell_angle_alpha     90.00
_cell_angle_beta     103.896(10)
_cell_angle_gamma     90.00
_cell_volume     2208.5(5)
_cell_formula_units_Z     2
_cell_measurement_reflns_used     ?
_cell_measurement_theta_min     ?
_cell_measurement_theta_max     ?
_cell_measurement_temperature     298(2)
_exptl_crystal_description     'block'
_exptl_crystal_colour     'red'
_exptl_crystal_size_max     0.30
_exptl_crystal_size_mid     0.20
_exptl_crystal_size_min     0.20
_exptl_crystal_density_diffrn     1.707
_exptl_crystal_density_meas     ?
_exptl_crystal_density_method     'not measured'
_exptl_crystal_F_000     1092
_exptl_absorpt_coefficient_mu     4.922
_exptl_absorpt_correction_type     multi-scan
_exptl_absorpt_process_details     '(SADABS; Bruker, 2002)'
_exptl_absorpt_correction_T_min     0.3199
_exptl_absorpt_correction_T_max     0.4394
_exptl_special_details     ?
_diffrn_ambient_temperature     298(2)
_diffrn_radiation_type     MoK\a
_diffrn_radiation_wavelength     0.71069
_diffrn_radiation_source     'fine-focus sealed tube'
_diffrn_radiation_monochromator     graphite
_diffrn_measurement_device_type     'Bruker SMART APEX CCD'
_diffrn_measurement_method     'phi and omega scans'
_diffrn_detector_area_resol_mean     ?
_diffrn_reflns_number     14665
_diffrn_reflns_av_R_equivalents     0.0422
_diffrn_reflns_av_sigmaI/netI     0.0371
_diffrn_reflns_theta_min     2.24
_diffrn_reflns_theta_max     25.00
_diffrn_reflns_theta_full     25.00
_diffrn_measured_fraction_theta_max     0.997
_diffrn_measured_fraction_theta_full     0.997
_diffrn_reflns_limit_h_min     -21
_diffrn_reflns_limit_h_max     22
_diffrn_reflns_limit_k_min     -7
_diffrn_reflns_limit_k_max     7
_diffrn_reflns_limit_l_min     -22
_diffrn_reflns_limit_l_max     22
_diffrn_standards_number     ?
_diffrn_standards_interval_count     ?
_diffrn_standards_interval_time     ?
_diffrn_standards_decay_%     ?
_refine_special_details
;
Refinement of <i>F</i>^2^ against ALL reflections. The weighted <i>R</i>-factor
<i>wR</i> and goodness of fit <i>S</i> are based on <i>F</i>^2^, conventional
<i>R</i>-factors <i>R</i> are based on <i>F</i>, with <i>F</i> set to zero for
negative <i>F</i>^2^. The threshold expression of <i>F</i>^2^ >
\s(<i>F</i>^2^) is used only for calculating <i>R</i>-factors(gt) <i>etc</i>.
and is not relevant to the choice of reflections for refinement.
<i>R</i>-factors based on <i>F</i>^2^ are statistically about twice as large
as those based on <i>F</i>, and <i>R</i>- factors based on ALL data will be
even larger.
;
_reflns_number_total     3889
_reflns_number_gt     3647
_reflns_threshold_expression     >2sigma(I)
_refine_ls_structure_factor_coef     Fsqd
_refine_ls_matrix_type     full
_refine_ls_R_factor_all     0.0384
_refine_ls_R_factor_gt     0.0360
_refine_ls_wR_factor_gt     0.0895
_refine_ls_wR_factor_ref     0.0920
_refine_ls_goodness_of_fit_ref     1.035
_refine_ls_restrained_S_all     1.035
_refine_ls_number_reflns     3889
_refine_ls_number_parameters     251
_refine_ls_number_restraints     0
_refine_ls_hydrogen_treatment     constr
_refine_ls_weighting_scheme     calc
_refine_ls_weighting_details
         'calc w=1/[\s^2^(Fo^2^)+(0.0496P)^2^+4.7641P] where P=(Fo^2^+2Fc^2^)/3'
_atom_sites_solution_hydrogens     geom
_atom_sites_solution_primary     direct
_atom_sites_solution_secondary     difmap
_refine_ls_shift/su_max     0.001
_refine_ls_shift/su_mean     0.000
_refine_diff_density_max     2.283
_refine_diff_density_min     -1.858
_refine_ls_extinction_method     none
_refine_ls_extinction_coef     ?
loop_
    _atom_type_symbol
    _atom_type_description
    _atom_type_scat_dispersion_real
    _atom_type_scat_dispersion_imag
    _atom_type_scat_source
    'C' 'C' 0.0033 0.0016
                         'International Tables Vol C Tables 4.2.6.8 and 6.1.1.4'
    'H' 'H' 0.0000 0.0000
                         'International Tables Vol C Tables 4.2.6.8 and 6.1.1.4'
    'Hg' 'Hg' -2.3894 9.2266
                         'International Tables Vol C Tables 4.2.6.8 and 6.1.1.4'
    'I' 'I' -0.4742 1.8119
                         'International Tables Vol C Tables 4.2.6.8 and 6.1.1.4'
    'N' 'N' 0.0061 0.0033
                         'International Tables Vol C Tables 4.2.6.8 and 6.1.1.4'
_computing_data_collection     'SMART (Bruker, 2002)'
_computing_cell_refinement     'SAINT (Bruker, 2002)'
_computing_data_reduction     'SAINT (Bruker, 2002)'
_computing_structure_solution     'SHELXS-97 (Sheldrick, 2008)'
_computing_structure_refinement     'SHELXL-97 (Sheldrick, 2008)'
_computing_molecular_graphics     'SHELXTL (Sheldrick, 2008)'
_computing_publication_material     'SHELXTL (Sheldrick, 2008)'
loop_
    _atom_site_type_symbol
    _atom_site_label
    _atom_site_fract_x
    _atom_site_fract_y
    _atom_site_fract_z
    _atom_site_U_iso_or_equiv
    _atom_site_adp_type
    _atom_site_calc_flag
    _atom_site_refinement_flags
    _atom_site_occupancy
    _atom_site_symmetry_multiplicity
    _atom_site_disorder_assembly
    _atom_site_disorder_group
    Hg Hg1 0.5000 -0.05717(4) 0.7500 0.04225(11) Uani d S 1 2 . .
    I I1 0.40548(2) -0.27343(6) 0.811929(18) 0.05948(14) Uani d . 1 1 . .
    N N1 0.0943(6) 2.1499(14) 0.1997(5) 0.136(4) Uani d . 1 1 . .
    N N2 0.2337(6) 1.6553(14) 0.1582(5) 0.125(3) Uani d . 1 1 . .
    N N3 0.4072(2) 0.4228(6) 0.5797(2) 0.0361(8) Uani d . 1 1 . .
    N N4 0.4591(2) 0.1711(6) 0.6528(2) 0.0393(9) Uani d . 1 1 . .
    C C1 0.2004(5) 1.7214(12) 0.1961(4) 0.083(2) Uani d . 1 1 . .
    C C2 0.1228(5) 1.9987(13) 0.2193(5) 0.081(2) Uani d . 1 1 . .
    C C3 0.1591(3) 1.8091(9) 0.2440(4) 0.0589(15) Uani d . 1 1 . .
    C C4 0.1556(3) 1.7198(8) 0.3090(3) 0.0465(12) Uani d . 1 1 . .
    C C5 0.1146(3) 1.8174(9) 0.3589(3) 0.0541(13) Uani d . 1 1 . .
    H H5A 0.0727 1.8906 0.3293 0.065 Uiso calc R 1 1 . .
    H H5B 0.1461 1.9179 0.3896 0.065 Uiso calc R 1 1 . .
    C C6 0.0875(3) 1.6647(9) 0.4086(3) 0.0521(13) Uani d . 1 1 . .
    C C7 0.0272(4) 1.5276(13) 0.3621(4) 0.0748(19) Uani d . 1 1 . .
    H H7A 0.0469 1.4494 0.3277 0.112 Uiso calc R 1 1 . .
    H H7B -0.0124 1.6123 0.3356 0.112 Uiso calc R 1 1 . .
    H H7C 0.0092 1.4352 0.3939 0.112 Uiso calc R 1 1 . .
    C C8 0.0573(5) 1.7859(13) 0.4649(4) 0.088(2) Uani d . 1 1 . .
    H H8A 0.0171 1.8704 0.4396 0.132 Uiso calc R 1 1 . .
    H H8B 0.0953 1.8718 0.4935 0.132 Uiso calc R 1 1 . .
    H H8C 0.0406 1.6918 0.4969 0.132 Uiso calc R 1 1 . .
    C C9 0.1524(3) 1.5320(8) 0.4483(3) 0.0501(13) Uani d . 1 1 . .
    H H9A 0.1849 1.6155 0.4853 0.060 Uiso calc R 1 1 . .
    H H9B 0.1341 1.4208 0.4736 0.060 Uiso calc R 1 1 . .
    C C10 0.1955(3) 1.4417(7) 0.3981(3) 0.0419(11) Uani d . 1 1 . .
    C C11 0.1948(3) 1.5315(8) 0.3326(3) 0.0474(12) Uani d . 1 1 . .
    H H11 0.2206 1.4693 0.3017 0.057 Uiso calc R 1 1 . .
    C C12 0.2392(3) 1.2574(8) 0.4195(3) 0.0471(12) Uani d . 1 1 . .
    H H12 0.2619 1.2009 0.3849 0.057 Uiso calc R 1 1 . .
    C C13 0.2497(3) 1.1623(8) 0.4841(3) 0.0454(11) Uani d . 1 1 . .
    H H13 0.2279 1.2220 0.5188 0.055 Uiso calc R 1 1 . .
    C C14 0.2919(3) 0.9732(7) 0.5066(3) 0.0421(11) Uani d . 1 1 . .
    C C15 0.3278(3) 0.8633(8) 0.4615(3) 0.0487(12) Uani d . 1 1 . .
    H H15 0.3264 0.9124 0.4145 0.058 Uiso calc R 1 1 . .
    C C16 0.3653(3) 0.6840(8) 0.4851(3) 0.0461(12) Uani d . 1 1 . .
    H H16 0.3890 0.6139 0.4540 0.055 Uiso calc R 1 1 . .
    C C17 0.3677(3) 0.6079(7) 0.5546(2) 0.0366(10) Uani d . 1 1 . .
    C C18 0.3317(3) 0.7111(8) 0.6003(3) 0.0469(12) Uani d . 1 1 . .
    H H18 0.3324 0.6597 0.6470 0.056 Uiso calc R 1 1 . .
    C C19 0.2945(3) 0.8915(8) 0.5759(3) 0.0485(12) Uani d . 1 1 . .
    H H19 0.2705 0.9605 0.6069 0.058 Uiso calc R 1 1 . .
    C C20 0.4439(3) 0.3009(9) 0.5405(3) 0.0488(12) Uani d . 1 1 . .
    H H20 0.4467 0.3207 0.4920 0.059 Uiso calc R 1 1 . .
    C C21 0.4750(3) 0.1469(8) 0.5857(3) 0.0476(12) Uani d . 1 1 . .
    H H21 0.5030 0.0407 0.5732 0.057 Uiso calc R 1 1 . .
    C C22 0.4183(3) 0.3371(7) 0.6475(3) 0.0413(11) Uani d . 1 1 . .
    H H22 0.3995 0.3893 0.6856 0.050 Uiso calc R 1 1 . .
loop_
    _atom_site_aniso_label
    _atom_site_aniso_U_11
    _atom_site_aniso_U_22
    _atom_site_aniso_U_33
    _atom_site_aniso_U_12
    _atom_site_aniso_U_13
    _atom_site_aniso_U_23
    Hg1 0.0579(2) 0.04093(17) 0.03286(16) 0.000 0.02053(12) 0.000
    I1 0.0757(3) 0.0706(3) 0.0394(2) -0.0295(2) 0.02794(18) -0.01058(15)
    N1 0.165(8) 0.101(6) 0.144(8) 0.062(6) 0.038(6) 0.065(6)
    N2 0.177(8) 0.111(6) 0.123(6) 0.046(6) 0.104(7) 0.048(5)
    N3 0.040(2) 0.037(2) 0.0310(19) -0.0014(16) 0.0078(16) 0.0001(15)
    N4 0.054(2) 0.035(2) 0.0290(18) 0.0050(18) 0.0109(17) 0.0047(15)
    C1 0.102(6) 0.079(5) 0.079(5) 0.022(4) 0.046(5) 0.039(4)
    C2 0.094(6) 0.073(4) 0.078(5) 0.021(4) 0.021(4) 0.030(4)
    C3 0.056(3) 0.055(3) 0.068(4) 0.009(3) 0.018(3) 0.021(3)
    C4 0.039(3) 0.044(3) 0.054(3) 0.001(2) 0.008(2) 0.008(2)
    C5 0.058(3) 0.042(3) 0.062(3) 0.009(2) 0.014(3) 0.004(2)
    C6 0.049(3) 0.055(3) 0.054(3) 0.005(3) 0.017(2) -0.001(3)
    C7 0.048(4) 0.090(5) 0.085(5) -0.011(3) 0.014(3) 0.004(4)
    C8 0.105(6) 0.091(5) 0.081(5) 0.036(5) 0.047(5) 0.005(4)
    C9 0.058(3) 0.045(3) 0.047(3) -0.001(2) 0.013(3) 0.001(2)
    C10 0.038(3) 0.037(3) 0.048(3) -0.0038(19) 0.006(2) 0.002(2)
    C11 0.049(3) 0.043(3) 0.053(3) 0.003(2) 0.018(2) 0.008(2)
    C12 0.050(3) 0.041(3) 0.053(3) 0.001(2) 0.018(2) 0.005(2)
    C13 0.050(3) 0.040(3) 0.046(3) 0.000(2) 0.010(2) -0.002(2)
    C14 0.046(3) 0.037(2) 0.041(3) -0.002(2) 0.007(2) 0.002(2)
    C15 0.060(3) 0.046(3) 0.043(3) 0.003(3) 0.019(2) 0.012(2)
    C16 0.055(3) 0.046(3) 0.043(3) 0.007(2) 0.023(2) 0.007(2)
    C17 0.041(3) 0.033(2) 0.033(2) -0.002(2) 0.0049(19) -0.0004(18)
    C18 0.062(3) 0.048(3) 0.030(2) 0.006(2) 0.011(2) 0.003(2)
    C19 0.059(3) 0.048(3) 0.039(3) 0.012(3) 0.013(2) -0.002(2)
    C20 0.063(3) 0.055(3) 0.033(2) 0.013(3) 0.020(2) 0.006(2)
    C21 0.061(3) 0.049(3) 0.037(2) 0.015(3) 0.019(2) 0.002(2)
    C22 0.054(3) 0.040(3) 0.034(2) 0.002(2) 0.018(2) 0.0008(19)
_geom_special_details
;
All e.s.d.'s (except the e.s.d. in the dihedral angle between two l.s. planes)
are estimated using the full covariance matrix. The cell e.s.d.'s are taken
into account individually in the estimation of e.s.d.'s in distances, angles
and torsion angles; correlations between e.s.d.'s in cell parameters are only
used when they are defined by crystal symmetry. An approximate (isotropic)
treatment of cell e.s.d.'s is used for estimating e.s.d.'s involving l.s.
planes.
;
loop_
    _geom_bond_atom_site_label_1
    _geom_bond_atom_site_label_2
    _geom_bond_site_symmetry_2
    _geom_bond_distance
    _geom_bond_publ_flag
    Hg1 N4 2_656 2.326(4) ?
    Hg1 N4 . 2.326(4) ?
    Hg1 I1 2_656 2.7277(4) ?
    Hg1 I1 . 2.7277(4) ?
    N1 C2 . 1.135(10) ?
    N2 C1 . 1.135(10) ?
    N3 C22 . 1.353(6) ?
    N3 C20 . 1.371(6) ?
    N3 C17 . 1.430(6) ?
    N4 C22 . 1.311(6) ?
    N4 C21 . 1.366(6) ?
    C1 C3 . 1.435(10) ?
    C2 C3 . 1.429(9) ?
    C3 C4 . 1.362(8) ?
    C4 C11 . 1.440(7) ?
    C4 C5 . 1.486(8) ?
    C5 C6 . 1.525(8) ?
    C5 H5A . 0.9700 ?
    C5 H5B . 0.9700 ?
    C6 C8 . 1.527(9) ?
    C6 C9 . 1.529(8) ?
    C6 C7 . 1.535(9) ?
    C7 H7A . 0.9600 ?
    C7 H7B . 0.9600 ?
    C7 H7C . 0.9600 ?
    C8 H8A . 0.9600 ?
    C8 H8B . 0.9600 ?
    C8 H8C . 0.9600 ?
    C9 C10 . 1.499(8) ?
    C9 H9A . 0.9700 ?
    C9 H9B . 0.9700 ?
    C10 C11 . 1.351(7) ?
    C10 C12 . 1.451(7) ?
    C11 H11 . 0.9300 ?
    C12 C13 . 1.328(7) ?
    C12 H12 . 0.9300 ?
    C13 C14 . 1.466(7) ?
    C13 H13 . 0.9300 ?
    C14 C19 . 1.389(7) ?
    C14 C15 . 1.394(8) ?
    C15 C16 . 1.375(7) ?
    C15 H15 . 0.9300 ?
    C16 C17 . 1.380(7) ?
    C16 H16 . 0.9300 ?
    C17 C18 . 1.384(7) ?
    C18 C19 . 1.383(7) ?
    C18 H18 . 0.9300 ?
    C19 H19 . 0.9300 ?
    C20 C21 . 1.348(7) ?
    C20 H20 . 0.9300 ?
    C21 H21 . 0.9300 ?
    C22 H22 . 0.9300 ?
loop_
    _geom_angle_atom_site_label_1
    _geom_angle_atom_site_label_2
    _geom_angle_atom_site_label_3
    _geom_angle_site_symmetry_1
    _geom_angle_site_symmetry_3
    _geom_angle
    _geom_angle_publ_flag
    N4 Hg1 N4 2_656 . 100.90(19) ?
    N4 Hg1 I1 2_656 2_656 122.15(10) ?
    N4 Hg1 I1 . 2_656 97.07(10) ?
    N4 Hg1 I1 2_656 . 97.07(10) ?
    N4 Hg1 I1 . . 122.15(10) ?
    I1 Hg1 I1 2_656 . 118.08(2) ?
    C22 N3 C20 . . 106.1(4) ?
    C22 N3 C17 . . 127.2(4) ?
    C20 N3 C17 . . 126.6(4) ?
    C22 N4 C21 . . 106.1(4) ?
    C22 N4 Hg1 . . 131.2(3) ?
    C21 N4 Hg1 . . 122.6(3) ?
    N2 C1 C3 . . 178.8(10) ?
    N1 C2 C3 . . 179.6(10) ?
    C4 C3 C2 . . 122.2(6) ?
    C4 C3 C1 . . 122.5(5) ?
    C2 C3 C1 . . 115.3(6) ?
    C3 C4 C11 . . 120.2(5) ?
    C3 C4 C5 . . 121.4(5) ?
    C11 C4 C5 . . 118.3(5) ?
    C4 C5 C6 . . 113.7(5) ?
    C4 C5 H5A . . 108.8 ?
    C6 C5 H5A . . 108.8 ?
    C4 C5 H5B . . 108.8 ?
    C6 C5 H5B . . 108.8 ?
    H5A C5 H5B . . 107.7 ?
    C5 C6 C8 . . 108.5(5) ?
    C5 C6 C9 . . 108.6(5) ?
    C8 C6 C9 . . 109.8(5) ?
    C5 C6 C7 . . 109.9(5) ?
    C8 C6 C7 . . 110.0(6) ?
    C9 C6 C7 . . 110.0(5) ?
    C6 C7 H7A . . 109.5 ?
    C6 C7 H7B . . 109.5 ?
    H7A C7 H7B . . 109.5 ?
    C6 C7 H7C . . 109.5 ?
    H7A C7 H7C . . 109.5 ?
    H7B C7 H7C . . 109.5 ?
    C6 C8 H8A . . 109.5 ?
    C6 C8 H8B . . 109.5 ?
    H8A C8 H8B . . 109.5 ?
    C6 C8 H8C . . 109.5 ?
    H8A C8 H8C . . 109.5 ?
    H8B C8 H8C . . 109.5 ?
    C10 C9 C6 . . 113.8(5) ?
    C10 C9 H9A . . 108.8 ?
    C6 C9 H9A . . 108.8 ?
    C10 C9 H9B . . 108.8 ?
    C6 C9 H9B . . 108.8 ?
    H9A C9 H9B . . 107.7 ?
    C11 C10 C12 . . 119.1(5) ?
    C11 C10 C9 . . 120.6(5) ?
    C12 C10 C9 . . 120.3(5) ?
    C10 C11 C4 . . 122.4(5) ?
    C10 C11 H11 . . 118.8 ?
    C4 C11 H11 . . 118.8 ?
    C13 C12 C10 . . 125.7(5) ?
    C13 C12 H12 . . 117.1 ?
    C10 C12 H12 . . 117.1 ?
    C12 C13 C14 . . 127.0(5) ?
    C12 C13 H13 . . 116.5 ?
    C14 C13 H13 . . 116.5 ?
    C19 C14 C15 . . 117.0(5) ?
    C19 C14 C13 . . 118.8(5) ?
    C15 C14 C13 . . 124.1(5) ?
    C16 C15 C14 . . 121.6(5) ?
    C16 C15 H15 . . 119.2 ?
    C14 C15 H15 . . 119.2 ?
    C15 C16 C17 . . 120.2(5) ?
    C15 C16 H16 . . 119.9 ?
    C17 C16 H16 . . 119.9 ?
    C16 C17 C18 . . 119.8(5) ?
    C16 C17 N3 . . 120.5(4) ?
    C18 C17 N3 . . 119.7(4) ?
    C19 C18 C17 . . 119.2(5) ?
    C19 C18 H18 . . 120.4 ?
    C17 C18 H18 . . 120.4 ?
    C18 C19 C14 . . 122.2(5) ?
    C18 C19 H19 . . 118.9 ?
    C14 C19 H19 . . 118.9 ?
    C21 C20 N3 . . 106.9(4) ?
    C21 C20 H20 . . 126.5 ?
    N3 C20 H20 . . 126.5 ?
    C20 C21 N4 . . 109.4(4) ?
    C20 C21 H21 . . 125.3 ?
    N4 C21 H21 . . 125.3 ?
    N4 C22 N3 . . 111.4(4) ?
    N4 C22 H22 . . 124.3 ?
    N3 C22 H22 . . 124.3 ?
loop_
    _geom_torsion_atom_site_label_1
    _geom_torsion_atom_site_label_2
    _geom_torsion_atom_site_label_3
    _geom_torsion_atom_site_label_4
    _geom_torsion_site_symmetry_1
    _geom_torsion_site_symmetry_2
    _geom_torsion_site_symmetry_3
    _geom_torsion_site_symmetry_4
    _geom_torsion
    _geom_torsion_publ_flag
    N4 Hg1 N4 C22 2_656 . . . -46.1(4) ?
    I1 Hg1 N4 C22 2_656 . . . -170.9(4) ?
    I1 Hg1 N4 C22 . . . . 59.5(5) ?
    N4 Hg1 N4 C21 2_656 . . . 134.9(4) ?
    I1 Hg1 N4 C21 2_656 . . . 10.1(4) ?
    I1 Hg1 N4 C21 . . . . -119.5(4) ?
    N1 C2 C3 C4 . . . .  11E1(10)
                                 ?
    N1 C2 C3 C1 . . . .  -7E1(10)
                                 ?
    N2 C1 C3 C4 . . . .  -13E1(5)
                                 ?
    N2 C1 C3 C2 . . . .  5E1(5)
                               ?
    C2 C3 C4 C11 . . . . -178.3(6) ?
    C1 C3 C4 C11 . . . . 0.8(10) ?
    C2 C3 C4 C5 . . . . -1.2(10) ?
    C1 C3 C4 C5 . . . . 177.9(7) ?
    C3 C4 C5 C6 . . . . 154.3(6) ?
    C11 C4 C5 C6 . . . . -28.5(7) ?
    C4 C5 C6 C8 . . . . 171.2(6) ?
    C4 C5 C6 C9 . . . . 51.9(6) ?
    C4 C5 C6 C7 . . . . -68.5(7) ?
    C5 C6 C9 C10 . . . . -49.4(6) ?
    C8 C6 C9 C10 . . . . -167.9(5) ?
    C7 C6 C9 C10 . . . . 70.9(6) ?
    C6 C9 C10 C11 . . . . 23.9(7) ?
    C6 C9 C10 C12 . . . . -156.7(5) ?
    C12 C10 C11 C4 . . . . -177.0(5) ?
    C9 C10 C11 C4 . . . . 2.4(8) ?
    C3 C4 C11 C10 . . . . 177.1(6) ?
    C5 C4 C11 C10 . . . . -0.1(8) ?
    C11 C10 C12 C13 . . . . 174.5(5) ?
    C9 C10 C12 C13 . . . . -5.0(8) ?
    C10 C12 C13 C14 . . . . 178.3(5) ?
    C12 C13 C14 C19 . . . . -177.6(5) ?
    C12 C13 C14 C15 . . . . -0.3(9) ?
    C19 C14 C15 C16 . . . . -1.1(8) ?
    C13 C14 C15 C16 . . . . -178.4(5) ?
    C14 C15 C16 C17 . . . . 0.3(8) ?
    C15 C16 C17 C18 . . . . 0.7(8) ?
    C15 C16 C17 N3 . . . . -179.3(5) ?
    C22 N3 C17 C16 . . . . 175.5(5) ?
    C20 N3 C17 C16 . . . . -1.7(8) ?
    C22 N3 C17 C18 . . . . -4.6(7) ?
    C20 N3 C17 C18 . . . . 178.2(5) ?
    C16 C17 C18 C19 . . . . -1.0(8) ?
    N3 C17 C18 C19 . . . . 179.1(5) ?
    C17 C18 C19 C14 . . . . 0.1(9) ?
    C15 C14 C19 C18 . . . . 0.9(8) ?
    C13 C14 C19 C18 . . . . 178.4(5) ?
    C22 N3 C20 C21 . . . . 0.4(6) ?
    C17 N3 C20 C21 . . . . 178.1(5) ?
    N3 C20 C21 N4 . . . . -0.5(7) ?
    C22 N4 C21 C20 . . . . 0.4(6) ?
    Hg1 N4 C21 C20 . . . . 179.7(4) ?
    C21 N4 C22 N3 . . . . -0.2(6) ?
    Hg1 N4 C22 N3 . . . . -179.3(3) ?
    C20 N3 C22 N4 . . . . -0.2(6) ?
    C17 N3 C22 N4 . . . . -177.8(4) ?
loop_
    _geom_hbond_atom_site_label_d
    _geom_hbond_atom_site_label_h
    _geom_hbond_atom_site_label_a
    _geom_hbond_site_symmetry_d
    _geom_hbond_site_symmetry_h
    _geom_hbond_site_symmetry_a
    _geom_hbond_distance_dh
    _geom_hbond_distance_ha
    _geom_hbond_distance_da
    _geom_hbond_angle_dha
    _geom_hbond_publ_flag
    C13 H13 N2 1_555 1_555 4_586 0.93 2.70 3.541(15) 151 yes
    C18 H18 I1 1_555 1_555 1_565 0.93 3.09 3.864(5) 142 yes
_iucr_refine_instructions_details
;
TITL ZZ in Pc                         P2/c
CELL  0.71069   18.7680    6.4890   18.6810    90.000   103.896    90.000
ZERR 2           0.0027    0.0009    0.0027     0.000     0.0097    0.000
LATT 1
SYMM             - X ,              Y ,    0.50000 - Z
SFAC C  H  Hg I  N
UNIT 88 80 2 4 16
OMIT  -3.00  50.00
L.S. 5
ACTA
BOND $H
FMAP 2
PLAN 20
CONF
SIZE 0.3 0.2 0.2
WGHT  0.049600  4.764200
FVAR  0.088420
TEMP 25
Hg1    3   0.500000 -0.057172  0.750000 10.500000  0.057860  0.040930 =
           0.032860  0.000000  0.020530  0.000000
I1     4   0.405480 -0.273431  0.811929 11.000000  0.075670  0.070590 =
           0.039370 -0.010580  0.027940 -0.029490
N1     5   0.094278  2.149866  0.199665 11.000000  0.165240  0.101170 =
           0.143730  0.065190  0.038370  0.062150
N2     5   0.233691  1.655308  0.158173 11.000000  0.176880  0.110920 =
           0.122510  0.048390  0.103680  0.045590
N3     5   0.407171  0.422817  0.579724 11.000000  0.039710  0.037220 =
           0.031030  0.000060  0.007770 -0.001450
N4     5   0.459075  0.171091  0.652807 11.000000  0.054050  0.035480 =
           0.028970  0.004660  0.010930  0.005010
C1     1   0.200426  1.721404  0.196102 11.000000  0.102480  0.078790 =
           0.079060  0.039370  0.045900  0.021540
C2     1   0.122786  1.998728  0.219272 11.000000  0.093640  0.072550 =
           0.077720  0.030210  0.020750  0.021020
C3     1   0.159149  1.809099  0.244020 11.000000  0.055860  0.054690 =
           0.067650  0.021280  0.017550  0.008780
C4     1   0.155597  1.719757  0.309029 11.000000  0.039290  0.044370 =
           0.054200  0.008030  0.007820  0.000500
C5     1   0.114555  1.817439  0.358898 11.000000  0.057860  0.042310 =
           0.062100  0.003740  0.014190  0.008650
AFIX 23
H5A    2   0.072656  1.890606  0.329282 11.000000 -1.200000
H5B    2   0.146086  1.917949  0.389563 11.000000 -1.200000
AFIX 0
C6     1   0.087527  1.664682  0.408564 11.000000  0.049110  0.054940 =
           0.054280 -0.000950  0.016570  0.004930
C7     1   0.027181  1.527572  0.362105 11.000000  0.048130  0.090490 =
           0.084690  0.004270  0.013980 -0.011050
AFIX 137
H7A    2   0.046945  1.449412  0.327730 11.000000 -1.500000
H7B    2  -0.012364  1.612340  0.335639 11.000000 -1.500000
H7C    2   0.009215  1.435200  0.393886 11.000000 -1.500000
AFIX 0
C8     1   0.057332  1.785925  0.464873 11.000000  0.105170  0.091400 =
           0.080980  0.004930  0.047450  0.036330
AFIX 137
H8A    2   0.017115  1.870365  0.439606 11.000000 -1.500000
H8B    2   0.095328  1.871839  0.493460 11.000000 -1.500000
H8C    2   0.040574  1.691774  0.496943 11.000000 -1.500000
AFIX 0
C9     1   0.152352  1.532037  0.448300 11.000000  0.058070  0.045330 =
           0.047030  0.000680  0.013140 -0.000990
AFIX 23
H9A    2   0.184861  1.615542  0.485292 11.000000 -1.200000
H9B    2   0.134072  1.420796  0.473643 11.000000 -1.200000
AFIX 0
C10    1   0.195522  1.441725  0.398070 11.000000  0.037660  0.037260 =
           0.048390  0.001600  0.005590 -0.003780
C11    1   0.194803  1.531463  0.332650 11.000000  0.048770  0.042600 =
           0.053370  0.007950  0.017540  0.003250
AFIX 43
H11    2   0.220587  1.469315  0.301722 11.000000 -1.200000
AFIX 0
C12    1   0.239237  1.257415  0.419471 11.000000  0.050080  0.040600 =
           0.053430  0.004660  0.017760  0.001280
AFIX 43
H12    2   0.261915  1.200949  0.384887 11.000000 -1.200000
AFIX 0
C13    1   0.249701  1.162289  0.484113 11.000000  0.049610  0.039750 =
           0.046240 -0.002220  0.010100  0.000150
AFIX 43
H13    2   0.227906  1.221968  0.518814 11.000000 -1.200000
AFIX 0
C14    1   0.291946  0.973220  0.506625 11.000000  0.045620  0.037400 =
           0.041450  0.002040  0.007040 -0.001770
C15    1   0.327841  0.863281  0.461542 11.000000  0.060450  0.046230 =
           0.042890  0.012260  0.019340  0.003330
AFIX 43
H15    2   0.326438  0.912367  0.414451 11.000000 -1.200000
AFIX 0
C16    1   0.365268  0.684005  0.485051 11.000000  0.055140  0.045800 =
           0.043200  0.006790  0.023080  0.007090
AFIX 43
H16    2   0.388986  0.613924  0.454022 11.000000 -1.200000
AFIX 0
C17    1   0.367711  0.607864  0.554563 11.000000  0.040740  0.033480 =
           0.033450 -0.000400  0.004870 -0.002010
C18    1   0.331674  0.711123  0.600348 11.000000  0.062370  0.048470 =
           0.029590  0.003340  0.010620  0.006270
AFIX 43
H18    2   0.332433  0.659750  0.647000 11.000000 -1.200000
AFIX 0
C19    1   0.294529  0.891548  0.575922 11.000000  0.059040  0.048240 =
           0.038570 -0.001590  0.012660  0.011530
AFIX 43
H19    2   0.270480  0.960492  0.606926 11.000000 -1.200000
AFIX 0
C20    1   0.443863  0.300881  0.540518 11.000000  0.062930  0.054870 =
           0.033190  0.006010  0.020290  0.013360
AFIX 43
H20    2   0.446710  0.320651  0.491976 11.000000 -1.200000
AFIX 0
C21    1   0.475025  0.146899  0.585712 11.000000  0.061080  0.048590 =
           0.036770  0.002300  0.018740  0.015090
AFIX 43
H21    2   0.503024  0.040717  0.573171 11.000000 -1.200000
AFIX 0
C22    1   0.418343  0.337097  0.647526 11.000000  0.053890  0.040360 =
           0.033510  0.000820  0.017780  0.001880
AFIX 43
H22    2   0.399517  0.389307  0.685556 11.000000 -1.200000
AFIX 0
HKLF 4 1 -1.0000  0.0000  0.0000  0.0000  1.0000  0.0000  0.0000  0.0000
 -1.0000
END
;
data_Global
_journal_date_recd_electronic     2013-07-21
_journal_date_accepted     2013-09-11
_journal_name_full     'Acta Crystallographica, Section E'
_journal_year     2013
_journal_volume     69
_journal_issue     10
_journal_page_first     m548
_journal_page_last     m548
_journal_paper_category     QM
_journal_paper_doi     10.1107/S1600536813025191
_journal_coeditor_code     CQ2006
_publ_contact_author
;Hong-Ping Zhou
 Deparment of Chemistry, Anhui University,
 Hefei 230039,
 People's Republic of China
;
_publ_contact_author_email     'zhpzhp@263.net'
_publ_contact_author_fax     '086 0551 63861259'
_publ_contact_author_phone     '086 0551 63861259'
_publ_section_title
;\
Bis((<i>E</i>)-2-{3-[4-(1<i>H</i>-imidazol-1-yl-\k<i>N</i>^3^)styryl]-5,5-\
dimethylcyclohex-2-enylidene}malononitrile)diiodidomercury(II)
;
loop_
    _publ_author_name
    _publ_author_address
    'Xi, Wen-Gang'
;     Department of Chemistry, Anhui University
      Hefei 230039
      People's Republic of China
      Key Laboratory of Functional Inorganic Materials
      Chemistry
      Hefei 230039
      People's Republic of China
;
    'Wu, Zhi-Chao'
;     Department of Chemistry, Anhui University
      Hefei 230039
      People's Republic of China
      Key Laboratory of Functional Inorganic Materials
      Chemistry
      Hefei 230039
      People's Republic of China
;
    'Zhou, Hong-Ping'
;     Department of Chemistry, Anhui University
      Hefei 230039
      People's Republic of China
      Key Laboratory of Functional Inorganic Materials
      Chemistry
      Hefei 230039
      People's Republic of China
;
_publ_section_synopsis     .
