# Supplementary material for: Bis((E)-2-{3-[4-(1H-imidazol-1-yl-κN 3)styr­yl]-5,5-di­methyl­cyclo­hex-2-enyl­idene}malono­nitrile)­diiodido­mercury(II)
Source: Acta Crystallogr Sect E Struct Rep Online. 2013 Sep 21;69(Pt 10):m548. doi: 10.1107/S1600536813025191 (PMC3790356; doi:10.1107/S1600536813025191)
Supplement: Supplementary file 2 [file e-69-0m548-Isup2.hkl]

# 
# h,k,l, Fc-squared, Fo-squared, sigma(Fo-squared) and status flag 
# 
data_I
_shelx_title ' ZZ in Pc                         P2/c' 
_shelx_refln_list_code          4 
_shelx_F_calc_maximum      376.40 
_exptl_crystal_F_000      1092.00 
_reflns_d_resolution_high  0.8409 
 
loop_ 
 _symmetry_equiv_pos_as_xyz 
 'x, y, z' 
 '-x, y, -z+1/2' 
 '-x, -y, -z' 
 'x, -y, z-1/2' 
 
_cell_length_a    18.7680 
_cell_length_b     6.4890 
_cell_length_c    18.6810 
_cell_angle_alpha  90.000 
_cell_angle_beta  103.896 
_cell_angle_gamma  90.000 
 
_shelx_F_squared_multiplier     1.000 
 
loop_ 
 _refln_index_h 
 _refln_index_k 
 _refln_index_l 
 _refln_F_squared_calc 
 _refln_F_squared_meas 
 _refln_F_squared_sigma 
 _refln_observed_status 
   2   0   0    26624.13    20416.04   1231.87 o 
   3   0   0    26854.17    22859.64   1363.63 o 
   4   0   0      988.78     1086.47     45.73 o 
   5   0   0     1922.91     2036.52     69.49 o 
   6   0   0      564.36      530.90     21.85 o 
   7   0   0     1435.50     1903.06     64.60 o 
   8   0   0     9042.04    10612.67    340.64 o 
   9   0   0    20488.62    23277.69    740.94 o 
  10   0   0    28224.93    30968.49    984.31 o 
  11   0   0    24070.13    25571.40    813.16 o 
  12   0   0    13509.45    14272.28    457.06 o 
  13   0   0     4029.45     4267.67    156.84 o 
  14   0   0      581.69      581.62     27.53 o 
  15   0   0      141.61      200.83     29.42 o 
  16   0   0       58.46       70.36     21.75 o 
  17   0   0      109.01      108.73     25.58 o 
  18   0   0       86.39      122.80     29.42 o 
  19   0   0      922.08     1000.34     76.75 o 
  20   0   0     1780.55     2023.70    133.04 o 
  21   0   0      862.16      993.94     78.03 o 
   0   1   0     4007.00     2846.23    167.58 o 
   1   1   0    15037.80    15796.62    440.67 o 
   2   1   0    13185.24    13999.31    344.26 o 
   3   1   0    14084.43    14004.06    345.82 o 
   4   1   0    27659.19    26768.80    600.52 o 
   5   1   0    85666.61    78640.30   2453.16 o 
   6   1   0    15575.57    15243.99    385.39 o 
   7   1   0     8685.84     8739.96    198.40 o 
   8   1   0    12534.99    12935.55    291.98 o 
   9   1   0     5770.89     5932.68    149.09 o 
  10   1   0     3843.45     4002.02    120.43 o 
  11   1   0     3104.03     3108.61     96.05 o 
  12   1   0     1760.85     1511.54    142.31 o 
  13   1   0     1183.78     1113.77     61.05 o 
  14   1   0     1758.03     1872.37     59.38 o 
  15   1   0     2186.03     2322.36     71.88 o 
  16   1   0     2083.20     2311.18     71.91 o 
  17   1   0      712.88      848.31     38.59 o 
  18   1   0     2097.45     2303.45    103.54 o 
  19   1   0      825.95      945.35     52.86 o 
  20   1   0      325.92      378.84     33.01 o 
  21   1   0      208.40      202.28     35.82 o 
   0   2   0    12392.90    11545.52    704.20 o 
   1   2   0     2718.20     2903.53     73.10 o 
   2   2   0     1600.90     1713.81     44.03 o 
   3   2   0    11677.17    12487.15    307.28 o 
   4   2   0    34674.90    35477.00    872.39 o 
   5   2   0    36898.48    37041.12    910.21 o 
   6   2   0    43440.66    41999.20   1502.75 o 
   7   2   0    10619.59     9841.85    242.71 o 
   8   2   0     2971.90     2763.08     65.08 o 
   9   2   0     1016.96      990.14     43.50 o 
  10   2   0      537.73      575.93     23.62 o 
  11   2   0      151.73      126.39     12.19 o 
  12   2   0      174.85      241.67     16.59 o 
  13   2   0     2746.71     2266.90    287.61 o 
  14   2   0     4383.00     2572.66    572.44 o 
  15   2   0     3544.87     3303.55    362.65 o 
  16   2   0     3482.21     2239.43    674.89 o 
  17   2   0     1869.34     1521.75    255.80 o 
  18   2   0      274.81      266.00     26.82 o 
  19   2   0      322.11      379.00     30.37 o 
  20   2   0       13.36       45.78     23.67 o 
   0   3   0     6588.17     6022.69    244.52 o 
   1   3   0    15472.35    12815.30   1579.68 o 
   2   3   0     3915.18     4005.71    101.00 o 
   3   3   0      193.78      167.71      8.70 o 
   4   3   0       47.65       54.24      5.63 o 
   5   3   0       99.33       74.42      7.87 o 
   6   3   0      412.06      395.82     18.62 o 
   7   3   0       46.84       47.38     19.19 o 
   8   3   0      577.33      364.00     95.11 o 
   9   3   0     1283.47     1214.54     66.84 o 
  10   3   0     3130.57     3178.65     94.92 o 
  11   3   0     3144.49     3384.44    101.13 o 
  12   3   0     2854.70     3116.20     93.94 o 
  13   3   0     1709.84     1703.42     56.52 o 
  14   3   0     1951.22     1837.62     90.66 o 
  15   3   0      505.33      390.12     34.90 o 
  16   3   0       19.23        4.24     12.31 o 
  17   3   0        6.74        0.09     14.03 o 
  18   3   0        2.89      -11.67     17.22 o 
  19   3   0       28.66       27.66     17.96 o 
   0   4   0     5470.83     5423.60    221.90 o 
   1   4   0     1362.98     1118.35    128.78 o 
   2   4   0      248.79      251.74     12.15 o 
   3   4   0      109.80      150.57      9.76 o 
   4   4   0     1135.48     1113.71     31.92 o 
   5   4   0     3998.94     4165.25    106.35 o 
   6   4   0      669.03      634.90     52.13 o 
   7   4   0      454.29      460.82     82.54 o 
   8   4   0      372.32      199.39     32.73 o 
   9   4   0     2237.33     1859.11    165.03 o 
  10   4   0     1936.03     1711.32     93.41 o 
  11   4   0     2457.66     2415.68     89.67 o 
  12   4   0      267.47      245.72     40.03 o 
  13   4   0       15.85       42.48     12.97 o 
  14   4   0      161.03      107.45     15.93 o 
  15   4   0      297.44      235.82     19.96 o 
  16   4   0      237.06      191.06     19.46 o 
  17   4   0        6.27       -9.14     24.77 o 
  18   4   0       65.08       60.41     21.64 o 
   0   5   0     3018.30     3091.24    130.59 o 
   1   5   0     2372.36     2083.25    294.11 o 
   2   5   0      633.54      669.51     23.12 o 
   3   5   0       37.54       33.01      8.58 o 
   4   5   0        3.97       -6.11      6.83 o 
   5   5   0      446.12      429.27     20.88 o 
   6   5   0      111.88      119.75     12.28 o 
   7   5   0      151.93      202.20     19.20 o 
   8   5   0      218.42      255.48     27.33 o 
   9   5   0      134.71      131.89     17.95 o 
  10   5   0      522.88      529.67     38.22 o 
  11   5   0     1011.10     1100.73     42.47 o 
  12   5   0     1300.90     1546.43     65.61 o 
  13   5   0      333.80      391.47     31.00 o 
  14   5   0      113.29      138.13     22.49 o 
  15   5   0        0.44        3.07     18.15 o 
  16   5   0       93.55      136.86     23.24 o 
   0   6   0      962.58      933.96     38.03 o 
   1   6   0     1909.15     1592.01    280.45 o 
   2   6   0      573.68      600.03     25.96 o 
   3   6   0       75.55       93.97     12.00 o 
   4   6   0       51.18       86.62     12.39 o 
   5   6   0      160.61      124.71     14.28 o 
   6   6   0      102.32      108.99     18.06 o 
   7   6   0      532.55      501.33     47.01 o 
   8   6   0      826.26      680.12     39.63 o 
   9   6   0     1814.43     1650.00     93.43 o 
  10   6   0     1546.09     1385.57     70.00 o 
  11   6   0     1171.07     1039.21     88.76 o 
  12   6   0      254.79      299.53     28.60 o 
  13   6   0       26.71       35.46     19.76 o 
   1   7   0       45.15       -3.84     26.86 o 
   2   7   0      582.47      588.42     32.08 o 
   3   7   0      710.02      775.02     39.84 o 
   4   7   0     1291.16     1579.19     75.23 o 
   5   7   0     1686.84     2040.22     78.12 o 
   6   7   0     1384.83     1679.71     85.95 o 
   7   7   0     1261.58     1562.97     66.18 o 
   8   7   0      685.84      849.11     81.95 o 
   9   7   0      328.97      356.67     32.58 o 
 -21   1   1      188.80      233.60     27.58 o 
 -20   1   1      476.21      537.75     73.55 o 
 -19   1   1     1331.13     1445.04     82.51 o 
 -18   1   1      453.09      559.40     46.05 o 
 -17   1   1       41.71       69.45     14.73 o 
 -16   1   1       79.56      101.20     12.90 o 
 -15   1   1      497.94      493.76     24.06 o 
 -14   1   1      725.12      734.98     29.54 o 
 -13   1   1       11.07       20.42      7.47 o 
 -12   1   1     1525.67     1473.15     61.71 o 
 -11   1   1     9644.21     9656.32    260.61 o 
 -10   1   1    20760.25    20941.79    665.18 o 
  -9   1   1    11261.73    11550.27    285.78 o 
  -8   1   1     9521.41    10872.25    269.34 o 
  -7   1   1     3489.80     4103.57     94.67 o 
  -6   1   1     6873.41     7063.84    175.78 o 
  -5   1   1    32119.44    32655.55    885.33 o 
  -4   1   1    53874.14    52767.39   1848.34 o 
  -3   1   1     6376.77     6446.81    236.95 o 
  -2   1   1       61.39       43.46     11.51 o 
  -1   1   1    32485.92    30222.00   2949.20 o 
   0   1   1    13130.38    12920.16    355.32 o 
   1   1   1    45328.13    41973.27   1032.96 o 
   2   1   1    29641.51    29266.58    658.23 o 
   3   1   1     3239.69     3916.86    110.27 o 
   4   1   1    14482.89    14868.13    411.83 o 
   5   1   1     1966.48     2161.25     61.85 o 
   6   1   1     7513.50     7669.72    183.87 o 
   7   1   1     3219.27     2711.78     84.55 o 
   8   1   1       85.42      132.70      7.15 o 
   9   1   1     3848.28     4033.58    108.18 o 
  10   1   1     7836.54     7748.00    193.81 o 
  11   1   1     9054.16     9278.25    231.40 o 
  12   1   1     7283.91     5767.19   1165.51 o 
  13   1   1     4053.54     3669.99    456.80 o 
  14   1   1      306.36      336.59     20.17 o 
  15   1   1      251.35      259.54     17.22 o 
  16   1   1       93.93      116.83     15.74 o 
  17   1   1      191.72      245.00     42.85 o 
  18   1   1      137.53      181.01     23.52 o 
  19   1   1       70.51       88.41     20.80 o 
  20   1   1      200.97      209.84     25.77 o 
  21   1   1      265.35      296.81     30.21 o 
 -21   2   1       91.18       85.33     31.34 o 
 -20   2   1      230.14      170.39     24.28 o 
 -19   2   1      550.73      475.48     52.98 o 
 -18   2   1      178.85      143.71     16.13 o 
 -17   2   1      845.27      747.93     92.06 o 
 -16   2   1     1268.43      987.44    235.50 o 
 -15   2   1     1947.82     1923.89    205.95 o 
 -14   2   1     3147.77     2421.33    640.46 o 
 -13   2   1      825.99      766.78    149.12 o 
 -12   2   1     1423.07     1323.69    147.81 o 
 -11   2   1      972.20      990.13     41.72 o 
 -10   2   1      204.56      185.06      9.19 o 
  -9   2   1       64.60       70.05      6.56 o 
  -8   2   1     1267.21     1292.11     35.37 o 
  -7   2   1     6271.47     6657.54    165.97 o 
  -6   2   1     6483.54     6384.76    153.75 o 
  -5   2   1    11513.40    10730.57    327.33 o 
  -4   2   1    11362.79    10392.85    234.74 o 
  -3   2   1     7788.00     7676.98    173.66 o 
  -2   2   1     4163.14     4320.28     98.90 o 
  -1   2   1     3530.72     3993.46    112.31 o 
   0   2   1     4169.45     4678.75    136.55 o 
   1   2   1       91.94      135.72      6.56 o 
   2   2   1     1240.50     1524.97     35.89 o 
   3   2   1     2992.81     3115.49     71.58 o 
   4   2   1     7356.07     7601.42    171.23 o 
   5   2   1     4312.16     4077.08    103.97 o 
   6   2   1     2141.33     1916.74     57.35 o 
   7   2   1     7662.73     7454.35    307.42 o 
   8   2   1    10314.96    10234.23    498.70 o 
   9   2   1    12978.67    12741.04    356.00 o 
  10   2   1     7497.24     7385.78    210.13 o 
  11   2   1      738.50      631.60     26.73 o 
  12   2   1      621.49      503.20     55.29 o 
  13   2   1      444.75      341.93     46.34 o 
  14   2   1      237.31      293.70     35.40 o 
  15   2   1      845.30      983.73     44.50 o 
  16   2   1      619.12      792.21     49.72 o 
  17   2   1     1354.54     1262.72    230.62 o 
  18   2   1      836.78      751.98    138.15 o 
  19   2   1      459.91      432.47     44.77 o 
  20   2   1      222.96      218.67     27.09 o 
 -20   3   1       85.44       74.83     24.42 o 
 -19   3   1       19.23       14.46     17.44 o 
 -18   3   1      280.28      290.24     28.37 o 
 -17   3   1     1619.25     1086.93    280.50 o 
 -16   3   1     3139.75     2457.13    393.52 o 
 -15   3   1     5040.74     4356.12    426.84 o 
 -14   3   1     3632.49     3541.84    209.75 o 
 -13   3   1     2381.56     1709.66    427.39 o 
 -12   3   1      866.11      906.86     41.63 o 
 -11   3   1       57.75       81.55     14.43 o 
 -10   3   1       52.08       63.40      9.74 o 
  -9   3   1      364.39      449.67     20.45 o 
  -8   3   1      770.36      879.89     23.61 o 
  -7   3   1     6627.61     6643.83    161.66 o 
  -6   3   1    24540.08    24285.19    619.56 o 
  -5   3   1    32049.36    32523.47    731.45 o 
  -4   3   1    26034.88    26367.83    592.14 o 
  -3   3   1    20677.85    20948.60    470.86 o 
  -2   3   1     8657.63     8866.97    200.79 o 
  -1   3   1     1748.53     1828.84     53.81 o 
   0   3   1       86.80       87.30      5.60 o 
   1   3   1     2308.48     2677.20     68.54 o 
   2   3   1      133.99      124.60      6.61 o 
   3   3   1    13205.34    14123.81    318.01 o 
   4   3   1    18152.59    18663.11    419.08 o 
   5   3   1    26570.19    27718.94    653.76 o 
   6   3   1    24399.07    24188.99    591.28 o 
   7   3   1    15876.81    15691.36    393.70 o 
   8   3   1     5632.47     5470.45    164.70 o 
   9   3   1     1488.47     1550.35     89.92 o 
  10   3   1       47.62       60.76     10.23 o 
  11   3   1      135.77      113.05     17.21 o 
  12   3   1       42.43       59.82     11.65 o 
  13   3   1      988.39      972.76     38.03 o 
  14   3   1     4582.83     4190.49    242.43 o 
  15   3   1     3304.15     2629.25    276.60 o 
  16   3   1     2441.59     1861.32    265.05 o 
  17   3   1     1688.11     1170.69    281.86 o 
  18   3   1      841.93      768.65     49.75 o 
  19   3   1       89.04       57.39     32.30 o 
 -18   4   1      177.69      164.55     36.29 o 
 -17   4   1       70.76       56.79     19.31 o 
 -16   4   1       68.05       32.38     18.02 o 
 -15   4   1      323.32      284.54     26.29 o 
 -14   4   1      762.07      735.74     36.69 o 
 -13   4   1     2688.66     2799.07     87.28 o 
 -12   4   1     4502.00     4791.80    141.44 o 
 -11   4   1     7772.74     8091.71    231.15 o 
 -10   4   1     8099.78     8259.70    235.50 o 
  -9   4   1     5642.21     5322.98    154.48 o 
  -8   4   1     4414.15     4041.49    205.13 o 
  -7   4   1     1651.47     1534.25     58.14 o 
  -6   4   1     2292.32     2311.05     61.32 o 
  -5   4   1     1563.45     1616.73     45.43 o 
  -4   4   1     1306.41     1516.70     38.23 o 
  -3   4   1     2836.63     3053.64     72.15 o 
  -2   4   1    12781.26    12994.47    293.95 o 
  -1   4   1    18080.38    17792.63    443.41 o 
   0   4   1    18162.23    17119.20    467.15 o 
   1   4   1    14288.13    13289.39    328.92 o 
   2   4   1    11778.34    11528.43    261.26 o 
   3   4   1    10918.02    10962.28    248.24 o 
   4   4   1     5731.38     6198.17    142.27 o 
   5   4   1     2670.84     2798.33     83.57 o 
   6   4   1     1926.54     1862.45     58.28 o 
   7   4   1      520.53      428.84     27.41 o 
   8   4   1     1036.84      884.21     34.42 o 
   9   4   1     2548.04     2320.76     78.74 o 
  10   4   1     2216.70     2151.11     80.32 o 
  11   4   1     4390.78     4579.86    135.60 o 
  12   4   1     3600.31     3813.94    115.12 o 
  13   4   1     2433.74     2662.43     84.00 o 
  14   4   1     1312.73     1373.50     50.02 o 
  15   4   1      489.93      449.99     46.90 o 
  16   4   1      204.55      153.19     18.52 o 
  17   4   1       36.65       16.57     14.62 o 
  18   4   1      142.77      131.71     32.88 o 
 -16   5   1      238.20      260.41     27.92 o 
 -15   5   1       72.36       92.07     22.29 o 
 -14   5   1       33.28       39.53     18.89 o 
 -13   5   1      207.82      288.87     27.24 o 
 -12   5   1     1360.17     1583.28     65.78 o 
 -11   5   1     2591.26     2694.05    143.53 o 
 -10   5   1     4680.17     4592.82    288.96 o 
  -9   5   1     6409.87     5925.60    314.81 o 
  -8   5   1     3807.42     3582.37    134.97 o 
  -7   5   1     4579.53     4230.60    124.51 o 
  -6   5   1     1932.26     1791.02     57.40 o 
  -5   5   1     1280.96     1331.52     44.81 o 
  -4   5   1     1132.67     1200.88     36.24 o 
  -3   5   1     1194.19     1290.39     33.89 o 
  -2   5   1     3885.95     4104.27     96.29 o 
  -1   5   1     8882.41     8842.99    201.97 o 
   0   5   1    12189.62    11553.86    383.22 o 
   1   5   1    13357.59    13237.97    328.18 o 
   2   5   1     8183.93     8383.32    191.60 o 
   3   5   1     4637.74     4889.53    126.40 o 
   4   5   1     1184.93     1376.37     45.32 o 
   5   5   1      227.79      270.82     16.59 o 
   6   5   1       60.60       56.77     10.38 o 
   7   5   1      423.83      364.65     34.90 o 
   8   5   1     2915.99     2392.76    171.34 o 
   9   5   1     1893.40     1545.80     93.80 o 
  10   5   1     3435.53     2868.53    140.67 o 
  11   5   1     3711.87     3318.54    149.37 o 
  12   5   1     1884.35     1858.24     62.85 o 
  13   5   1      865.33      916.42     38.45 o 
  14   5   1      207.93      262.93     26.86 o 
  15   5   1       27.78       43.73     19.27 o 
  16   5   1       42.95       54.55     22.72 o 
 -13   6   1      146.25      105.64     22.18 o 
 -12   6   1       34.64       11.74     17.75 o 
 -11   6   1       96.05       34.70     18.77 o 
 -10   6   1      114.73       58.15     26.07 o 
  -9   6   1      294.00      270.74     26.75 o 
  -8   6   1      983.43     1029.09     58.34 o 
  -7   6   1     1437.37     1601.78     64.67 o 
  -6   6   1     3591.10     4071.42    141.13 o 
  -5   6   1     4484.95     5054.76    171.41 o 
  -4   6   1     4271.40     4798.65    162.12 o 
  -3   6   1     3225.33     3507.54    107.46 o 
  -2   6   1     1524.68     1550.42     45.13 o 
  -1   6   1      569.36      511.24     25.21 o 
   0   6   1      283.02      190.62     36.58 o 
   1   6   1      240.77      200.44     14.98 o 
   2   6   1      300.40      264.87     16.71 o 
   3   6   1      914.35      889.05     33.07 o 
   4   6   1     1412.44     1369.44     76.61 o 
   5   6   1     1300.98      997.47    322.69 o 
   6   6   1     3836.95     4326.25    148.75 o 
   7   6   1     3280.09     3766.77    132.61 o 
   8   6   1     1817.92     2056.52     79.61 o 
   9   6   1     1190.81     1285.83     57.07 o 
  10   6   1      123.70      122.39     21.39 o 
  11   6   1       19.02      -13.93     17.08 o 
  12   6   1       36.07        8.43     18.85 o 
  13   6   1       93.59       70.88     20.92 o 
  -9   7   1       13.47      -15.12     19.18 o 
  -8   7   1       21.89       14.41     19.34 o 
  -7   7   1       95.97      119.72     30.59 o 
  -6   7   1      435.24      446.94     32.00 o 
  -5   7   1      528.66      544.69     33.74 o 
  -4   7   1      786.13      745.24     46.56 o 
  -3   7   1      553.81      597.80     33.69 o 
  -2   7   1      182.42      202.47     25.13 o 
  -1   7   1      257.47      290.92     27.87 o 
   0   7   1       20.42        2.39     16.28 o 
   1   7   1       53.51       71.54     15.54 o 
   2   7   1      408.48      410.99     45.41 o 
   3   7   1      324.90      343.00     32.56 o 
   4   7   1      973.12      937.27     55.62 o 
   5   7   1     1046.07     1004.09     59.37 o 
   6   7   1      716.86      762.78     40.77 o 
   7   7   1      545.83      598.85     38.56 o 
   8   7   1      160.53      174.56     24.94 o 
 -22   0   2      397.74      571.80     58.84 o 
 -21   0   2      958.82     1115.47     83.15 o 
 -20   0   2     1243.05     1389.21     97.22 o 
 -19   0   2     2245.76     2424.09    152.23 o 
 -18   0   2     2050.68     2127.31    135.60 o 
 -17   0   2     1041.33     1213.96     84.43 o 
 -16   0   2      270.06      343.55     27.58 o 
 -15   0   2       40.08       61.15     11.77 o 
 -14   0   2       82.36       77.66     11.77 o 
 -13   0   2      730.15      735.49     49.74 o 
 -12   0   2     7159.43     7252.06    333.83 o 
 -11   0   2    18369.54    18254.15    614.46 o 
 -10   0   2    40482.26    37859.78   1226.36 o 
  -9   0   2    36622.73    34908.15   1109.09 o 
  -8   0   2    46274.98    44431.66   3006.71 o 
  -7   0   2    16800.09    18100.57    608.79 o 
  -6   0   2    18575.60    21134.88    672.42 o 
  -5   0   2      223.97      291.96     20.47 o 
  -4   0   2      852.24      920.10     42.79 o 
  -3   0   2    19903.38    21407.00    833.46 o 
  -2   0   2    69085.90    66216.51   2099.75 o 
  -1   0   2     8015.63     9138.39    291.52 o 
   0   0   2    33855.24    30098.83   1737.11 o 
   1   0   2    60260.66    55141.33   3061.13 o 
   2   0   2    29491.99    31773.01   1013.06 o 
   3   0   2    97587.49    88781.24   2981.20 o 
   4   0   2     4960.17     4424.87    141.71 o 
   5   0   2      563.09      676.29     45.63 o 
   6   0   2     2445.26     2525.84    101.01 o 
   7   0   2      681.97      637.08     33.26 o 
   8   0   2      179.48      235.47     13.53 o 
   9   0   2     5293.40     5167.80    168.47 o 
  10   0   2    15825.75    15710.05    501.98 o 
  11   0   2    18081.01    18161.39    651.39 o 
  12   0   2    13784.10    13824.13    476.64 o 
  13   0   2    12017.07    12682.63    418.64 o 
  14   0   2     2809.39     3423.15    205.95 o 
  15   0   2      445.30      579.48     53.73 o 
  16   0   2       38.12       53.73     23.03 o 
  17   0   2      210.91      301.89     39.66 o 
  18   0   2      400.07      534.71     55.01 o 
  19   0   2       91.64      129.20     31.98 o 
  20   0   2      661.87      773.92     69.08 o 
  21   0   2     1142.75     1297.11     95.94 o 
 -21   1   2      560.54      596.92     88.27 o 
 -20   1   2      625.90      692.98     44.77 o 
 -19   1   2      187.85      220.85     35.82 o 
 -18   1   2     1145.53     1206.58     63.08 o 
 -17   1   2     2327.48     2398.91     83.27 o 
 -16   1   2     1668.99     1879.21     73.49 o 
 -15   1   2     3385.26     3637.54    139.40 o 
 -14   1   2     2886.89     3081.39    127.03 o 
 -13   1   2     2634.62     2516.47     73.13 o 
 -12   1   2     2167.14     2141.64     77.65 o 
 -11   1   2     5998.88     6111.41    153.83 o 
 -10   1   2     5210.47     5417.88    136.80 o 
  -9   1   2     5940.17     6263.32    157.08 o 
  -8   1   2    13750.81    14891.57    367.69 o 
  -7   1   2    24656.09    25944.39    638.72 o 
  -6   1   2    17782.60    18165.51    408.87 o 
  -5   1   2    18938.12    19437.65    498.45 o 
  -4   1   2     4534.16     4377.95     99.74 o 
  -3   1   2    32945.22    31836.73    714.03 o 
  -2   1   2    11943.05    11879.11    268.09 o 
  -1   1   2    19452.35    19453.20    612.13 o 
   0   1   2    17382.78    16904.20    579.01 o 
   1   1   2     4392.71     4939.16    111.55 o 
   2   1   2    49630.96    47027.43   1643.95 o 
   3   1   2    25457.25    25665.41    573.52 o 
   4   1   2      917.47      878.14     28.00 o 
   5   1   2     7220.36     7454.21    208.34 o 
   6   1   2    11558.39    11531.69    380.34 o 
   7   1   2     5175.77     5220.49    129.96 o 
   8   1   2    14379.13    14292.86    322.69 o 
   9   1   2     7199.11     6588.23    150.62 o 
  10   1   2     2054.16     1805.92     78.85 o 
  11   1   2     1139.66      959.47    101.18 o 
  12   1   2     3388.26     2577.91    625.26 o 
  13   1   2     1781.10     1512.46    236.58 o 
  14   1   2     1877.70     1862.15    120.49 o 
  15   1   2     1109.95     1204.53     51.28 o 
  16   1   2     1640.46     1846.80     67.95 o 
  17   1   2      999.12     1220.19     62.33 o 
  18   1   2      821.43      972.90     53.77 o 
  19   1   2      714.43      800.54     47.91 o 
  20   1   2      203.84      257.76     28.04 o 
 -21   2   2       15.50       46.90     44.77 o 
 -20   2   2       79.48       89.32     26.28 o 
 -19   2   2       41.51       40.00     15.16 o 
 -18   2   2       32.24       36.42     12.87 o 
 -17   2   2      557.00      496.24     91.98 o 
 -16   2   2     6218.24     4119.67   1027.10 o 
 -15   2   2     5076.45     4568.39    255.20 o 
 -14   2   2     4853.01     3136.20    961.31 o 
 -13   2   2     8400.80     6128.79   1592.85 o 
 -12   2   2     4483.93     4908.68    179.91 o 
 -11   2   2      127.36      148.52      9.69 o 
 -10   2   2      559.09      562.95     16.94 o 
  -9   2   2     2113.44     2351.88     56.31 o 
  -8   2   2      144.98      170.83      7.63 o 
  -7   2   2      705.63      697.93     18.77 o 
  -6   2   2    11978.67    12009.48    271.63 o 
  -5   2   2    34107.21    33944.07    761.58 o 
  -4   2   2    43038.89    40498.23   1497.71 o 
  -3   2   2    35619.50    34493.89   1094.98 o 
  -2   2   2    29909.90    28523.13   1300.21 o 
  -1   2   2     2920.98     2873.86     66.53 o 
   0   2   2      244.02      292.76      8.94 o 
   1   2   2      955.82     1029.60     25.42 o 
   2   2   2       55.99       55.33      3.95 o 
   3   2   2      322.55      327.32      9.68 o 
   4   2   2    19494.78    20663.03    462.95 o 
   5   2   2    23838.78    24290.36    670.74 o 
   6   2   2    18508.77    17819.10    493.96 o 
   7   2   2    60166.68    59061.98   1630.42 o 
   8   2   2    18658.52    17641.77    489.92 o 
   9   2   2     1473.69     1322.32     64.44 o 
  10   2   2       50.58       95.65     49.38 o 
  11   2   2       26.52       20.33     11.99 o 
  12   2   2      694.99      601.51     49.48 o 
  13   2   2      129.25      126.97     22.53 o 
  14   2   2      577.23      462.50     78.83 o 
  15   2   2     1532.60     1114.82    305.28 o 
  16   2   2     2568.20     2598.26    117.98 o 
  17   2   2     2342.98     1667.98    570.52 o 
  18   2   2     1307.30     1256.93    111.08 o 
  19   2   2      558.42      568.80     70.36 o 
  20   2   2       91.01      111.82     21.71 o 
 -20   3   2      268.42      298.63     48.38 o 
 -19   3   2      216.12      221.10     37.13 o 
 -18   3   2       81.71       86.42     19.46 o 
 -17   3   2       60.74       42.03     17.52 o 
 -16   3   2        4.40       15.95     16.53 o 
 -15   3   2      360.15      469.70     31.10 o 
 -14   3   2      230.44      183.38     21.84 o 
 -13   3   2      625.93      582.97     31.39 o 
 -12   3   2     1954.68     2061.11     65.35 o 
 -11   3   2     6235.45     6508.01    185.73 o 
 -10   3   2      976.34     1027.18     36.32 o 
  -9   3   2     3400.29     3408.58     89.87 o 
  -8   3   2     2402.30     2301.66     55.53 o 
  -7   3   2      822.41      723.35     23.36 o 
  -6   3   2      203.00      220.30     13.58 o 
  -5   3   2      138.38      135.49      8.30 o 
  -4   3   2      355.24      497.07     17.16 o 
  -3   3   2       83.66      152.28      7.77 o 
  -2   3   2      179.96      251.17     10.61 o 
  -1   3   2     7772.18     7677.08    193.05 o 
   0   3   2     5910.54     5380.08    133.12 o 
   1   3   2     2110.70     1692.25     40.80 o 
   2   3   2     7310.22     6759.82    168.35 o 
   3   3   2    10058.35    10335.84    233.29 o 
   4   3   2     4262.71     4444.43    102.10 o 
   5   3   2     1814.70     2086.48     50.93 o 
   6   3   2      970.30     1120.12     32.67 o 
   7   3   2       58.36       54.79     12.01 o 
   8   3   2      424.59      385.50     31.20 o 
   9   3   2      278.87      253.31     33.23 o 
  10   3   2     2061.48     1919.98     71.27 o 
  11   3   2     3549.47     3541.80    106.18 o 
  12   3   2     4497.62     4686.76    138.02 o 
  13   3   2     2116.44     2120.05     68.50 o 
  14   3   2      358.72      411.10     35.82 o 
  15   3   2      391.71      354.32     48.19 o 
  16   3   2      205.48      150.15     22.94 o 
  17   3   2        7.40       17.77     20.72 o 
  18   3   2       10.87       42.21     18.95 o 
  19   3   2       30.04       -4.23     21.80 o 
 -18   4   2      178.70      153.06     23.57 o 
 -17   4   2       77.59       31.20     31.84 o 
 -16   4   2       92.99      112.31     20.10 o 
 -15   4   2      636.82      632.58     36.82 o 
 -14   4   2      526.09      537.59     33.43 o 
 -13   4   2      363.44      338.74     26.71 o 
 -12   4   2      118.22       75.07     13.37 o 
 -11   4   2      133.44      173.19     15.38 o 
 -10   4   2     1589.70     1632.70     54.40 o 
  -9   4   2     2219.32     2002.14     87.39 o 
  -8   4   2     4561.86     3909.48    134.33 o 
  -7   4   2     1043.90      900.25     39.81 o 
  -6   4   2      146.13       91.40      6.76 o 
  -5   4   2     3108.61     3228.44     76.77 o 
  -4   4   2     7017.38     7125.50    163.35 o 
  -3   4   2     2432.15     2431.15     58.52 o 
  -2   4   2      754.20      777.63     23.89 o 
  -1   4   2       56.82       48.13      6.14 o 
   0   4   2     6011.48     6042.78    150.27 o 
   1   4   2    10629.60    10471.48    237.48 o 
   2   4   2     4157.37     4225.62    107.40 o 
   3   4   2     1977.00     2121.07     56.09 o 
   4   4   2       57.36       92.65      9.26 o 
   5   4   2      363.55      284.91     15.85 o 
   6   4   2     1527.88     1330.42     43.83 o 
   7   4   2      927.02      975.83     34.89 o 
   8   4   2      288.25      327.58     18.56 o 
   9   4   2      227.20      147.84     13.56 o 
  10   4   2     1486.95     1252.63     73.85 o 
  11   4   2     1908.67     1642.46     57.42 o 
  12   4   2     1411.26     1321.60     47.94 o 
  13   4   2      535.74      600.92     30.13 o 
  14   4   2       12.52        3.55     13.49 o 
  15   4   2       87.91       68.19     15.91 o 
  16   4   2       51.81       17.68     16.43 o 
  17   4   2       83.48       57.86     16.21 o 
 -16   5   2       87.96      110.52     22.68 o 
 -15   5   2      301.01      352.32     29.96 o 
 -14   5   2        0.34        3.87     17.29 o 
 -13   5   2       30.40       37.61     18.63 o 
 -12   5   2      288.73      414.21     30.15 o 
 -11   5   2     1072.12     1185.52     52.99 o 
 -10   5   2     1480.75     1550.44    102.22 o 
  -9   5   2     1450.94     1441.13    169.93 o 
  -8   5   2      790.57      770.59     42.63 o 
  -7   5   2      273.96      237.11     22.42 o 
  -6   5   2       64.62       92.87     11.65 o 
  -5   5   2      633.71      660.75     23.85 o 
  -4   5   2      570.52      559.36     18.58 o 
  -3   5   2      680.34      668.82     20.81 o 
  -2   5   2        5.31       -0.02      7.53 o 
  -1   5   2      370.80      372.70     19.20 o 
   0   5   2     1280.91     1249.29     35.70 o 
   1   5   2     2362.90     2432.72     59.00 o 
   2   5   2     1903.27     1975.33     53.67 o 
   3   5   2     1690.47     1790.29     63.74 o 
   4   5   2     1400.19     1477.14     47.89 o 
   5   5   2      122.28       94.83     12.05 o 
   6   5   2      683.19      627.28     27.70 o 
   7   5   2      203.94      228.51     17.77 o 
   8   5   2      482.31      552.06     26.03 o 
   9   5   2      137.86       91.04     13.67 o 
  10   5   2      339.35      266.50     26.03 o 
  11   5   2      414.06      425.69     25.29 o 
  12   5   2      880.24      951.28     39.20 o 
  13   5   2      862.17      938.92     40.18 o 
  14   5   2      322.68      364.86     24.76 o 
  15   5   2      146.54      185.80     21.97 o 
 -13   6   2       16.41       24.82     20.48 o 
 -12   6   2       22.48       42.61     20.09 o 
 -11   6   2      224.26      318.58     28.42 o 
 -10   6   2      624.54      608.37     86.71 o 
  -9   6   2     1140.42     1036.97     49.85 o 
  -8   6   2     1340.83     1195.60     53.77 o 
  -7   6   2      934.22      845.54     42.37 o 
  -6   6   2      423.83      380.38     28.02 o 
  -5   6   2       46.74       37.06     15.81 o 
  -4   6   2       21.34        8.86     13.93 o 
  -3   6   2       40.81       57.60     12.19 o 
  -2   6   2      131.54      159.41     14.08 o 
  -1   6   2     1016.72     1061.01     37.62 o 
   0   6   2     1619.21     1520.30     48.67 o 
   1   6   2     2369.96     2302.07     63.36 o 
   2   6   2     1737.92     1746.99     55.43 o 
   3   6   2      586.34      626.18     37.46 o 
   4   6   2     1115.33     1245.64     43.18 o 
   5   6   2      372.15      458.03     24.15 o 
   6   6   2       58.96      103.77     14.48 o 
   7   6   2      197.95      224.62     24.22 o 
   8   6   2      375.37      330.89     22.21 o 
   9   6   2      982.36      883.88     36.83 o 
  10   6   2      768.77      673.69     39.47 o 
  11   6   2      687.63      555.86     49.29 o 
  12   6   2      794.80      730.20     41.82 o 
  13   6   2      164.75      195.75     26.43 o 
  -9   7   2       41.78       21.38     20.32 o 
  -8   7   2      127.18       96.17     30.12 o 
  -7   7   2      495.08      549.08     35.14 o 
  -6   7   2      835.38      996.76     48.23 o 
  -5   7   2     1332.87     1632.64     65.99 o 
  -4   7   2     2347.03     2879.91    103.41 o 
  -3   7   2      915.68     1163.53     50.52 o 
  -2   7   2      761.15      849.12     50.62 o 
  -1   7   2      995.24     1015.69     74.19 o 
   0   7   2      496.48      449.35     34.60 o 
   1   7   2      337.83      265.20     21.25 o 
   2   7   2      126.14       97.00     16.78 o 
   3   7   2      338.89      302.56     23.49 o 
   4   7   2      535.71      577.71     42.25 o 
   5   7   2     1028.54     1161.81     73.55 o 
   6   7   2     1430.82     1713.64     69.33 o 
   7   7   2     1277.28     1591.47     66.87 o 
   8   7   2     1228.06     1532.57     66.06 o 
 -22   1   3      166.76      221.67     26.23 o 
 -21   1   3      655.71      744.39     46.10 o 
 -20   1   3      715.74      823.61     96.58 o 
 -19   1   3     1348.72     1486.49    145.19 o 
 -18   1   3     1241.35     1360.05     70.01 o 
 -17   1   3      418.20      462.71     36.82 o 
 -16   1   3       22.72       26.10     11.12 o 
 -15   1   3     1009.19      953.52     38.22 o 
 -14   1   3     2229.58     2025.57     90.75 o 
 -13   1   3      372.53      366.02     15.38 o 
 -12   1   3      270.67      322.12     13.91 o 
 -11   1   3      692.41      541.71     19.31 o 
 -10   1   3    10338.13     9958.98    247.82 o 
  -9   1   3    17471.79    17045.22    419.96 o 
  -8   1   3    18023.58    18380.23    453.01 o 
  -7   1   3     9847.21    10636.65    263.32 o 
  -6   1   3     2867.20     3302.77     84.04 o 
  -5   1   3      784.93      826.41     24.31 o 
  -4   1   3    19018.08    20409.19    458.68 o 
  -3   1   3    13633.02    14791.50    332.50 o 
  -2   1   3      532.48      567.04     15.79 o 
  -1   1   3       33.79        3.94      6.02 o 
   0   1   3    18051.87    18343.86    410.65 o 
   1   1   3    52112.30    48168.12   1278.58 o 
   2   1   3   141674.34    98191.05  13649.11 o 
   3   1   3    33724.56    32404.35    794.67 o 
   4   1   3     7382.96     6956.62    181.44 o 
   5   1   3     2068.34     1973.05     46.38 o 
   6   1   3    14891.79    16630.99    373.91 o 
   7   1   3     2832.63     2742.09     64.09 o 
   8   1   3     3867.90     3825.21     96.80 o 
   9   1   3      835.86      703.47     24.29 o 
  10   1   3     2913.19     2814.22     72.80 o 
  11   1   3     5035.76     4664.71    360.41 o 
  12   1   3     5766.66     4781.02    961.37 o 
  13   1   3     3553.34     2870.46    640.73 o 
  14   1   3     1923.90     1933.67    146.93 o 
  15   1   3      181.70      211.67     18.64 o 
  16   1   3       18.99       57.20     17.62 o 
  17   1   3       82.75      122.86     21.24 o 
  18   1   3      195.39      235.93     27.09 o 
  19   1   3       47.57      111.40     22.15 o 
  20   1   3        7.20       78.67     21.71 o 
 -21   2   3        5.34       -2.56     29.42 o 
 -20   2   3       11.74       14.03     29.26 o 
 -19   2   3       32.08       32.49     13.33 o 
 -18   2   3      606.20      510.93     55.39 o 
 -17   2   3     1851.36     1408.91    177.17 o 
 -16   2   3     3975.01     3801.62    165.46 o 
 -15   2   3     1542.50     1592.00     78.55 o 
 -14   2   3     2131.92     2315.71    106.14 o 
 -13   2   3     2896.18     2286.03    549.03 o 
 -12   2   3      536.99      449.73     67.67 o 
 -11   2   3      589.41      542.72     17.11 o 
 -10   2   3      254.13      235.94     10.10 o 
  -9   2   3      205.02      223.61      9.26 o 
  -8   2   3     1925.35     2198.99     52.63 o 
  -7   2   3     1643.69     1850.69     48.96 o 
  -6   2   3     7131.87     7423.69    169.08 o 
  -5   2   3    13977.74    13607.50    307.09 o 
  -4   2   3    16571.95    15358.27    420.95 o 
  -3   2   3    14446.77    12602.85    477.40 o 
  -2   2   3    10861.38    10387.23    286.68 o 
  -1   2   3    16635.77    16387.65    451.65 o 
   0   2   3     5206.67     5395.17    135.71 o 
   1   2   3      483.12      670.45     17.56 o 
   2   2   3     3802.29     4497.80    102.83 o 
   3   2   3     1704.92     1971.62     46.44 o 
   4   2   3     1793.75     1806.15     42.74 o 
   5   2   3     6084.68     6472.96    181.85 o 
   6   2   3    19610.35    20720.88    574.09 o 
   7   2   3    26428.19    26796.69    741.85 o 
   8   2   3     8008.48     8052.39    227.47 o 
   9   2   3     2739.98     2532.87     86.78 o 
  10   2   3     2518.92     2221.32     90.65 o 
  11   2   3     1305.48     1152.48     40.59 o 
  12   2   3      405.41      314.71     19.16 o 
  13   2   3      373.64      303.43     25.30 o 
  14   2   3       25.74       23.42     15.14 o 
  15   2   3       38.70       35.57     15.77 o 
  16   2   3      229.81      274.62     22.87 o 
  17   2   3      167.39      222.69    106.17 o 
  18   2   3      350.39      364.04    107.45 o 
  19   2   3      286.77      317.39     71.64 o 
 -20   3   3       32.30       46.33     19.66 o 
 -19   3   3       10.55       26.56     23.59 o 
 -18   3   3       24.95       41.57     18.09 o 
 -17   3   3      395.14      433.97     47.11 o 
 -16   3   3      420.82      430.95     37.42 o 
 -15   3   3     2634.38     2308.32    279.95 o 
 -14   3   3     6451.75     6030.89    465.36 o 
 -13   3   3     6611.05     6747.31    323.16 o 
 -12   3   3    10229.95    10651.50    298.99 o 
 -11   3   3     6464.05     6651.04    189.75 o 
 -10   3   3      349.27      379.84     19.37 o 
  -9   3   3      115.16      123.54      7.59 o 
  -8   3   3       91.63      115.51      6.87 o 
  -7   3   3      324.08      340.53     11.85 o 
  -6   3   3     3066.13     3016.60     71.25 o 
  -5   3   3    18722.58    18303.30    610.81 o 
  -4   3   3    28256.54    26413.66    992.34 o 
  -3   3   3    40792.83    39669.62   1150.36 o 
  -2   3   3    21826.27    21154.38    528.22 o 
  -1   3   3    10136.26    10109.82    253.51 o 
   0   3   3     5607.43     6060.34    138.25 o 
   1   3   3      574.08      629.80     17.58 o 
   2   3   3       83.97       84.03      6.56 o 
   3   3   3      519.90      536.01     15.41 o 
   4   3   3     3004.21     2856.40     66.82 o 
   5   3   3     6022.04     5748.29    131.08 o 
   6   3   3    22140.62    21684.52    599.65 o 
   7   3   3    17568.96    17366.06    482.86 o 
   8   3   3    13955.92    13738.37    384.13 o 
   9   3   3     6032.62     5997.21    172.41 o 
  10   3   3      818.58      763.76     34.55 o 
  11   3   3      705.26      751.59     34.34 o 
  12   3   3      559.33      523.21     26.14 o 
  13   3   3       46.16       40.12     12.13 o 
  14   3   3       48.88       58.38     13.30 o 
  15   3   3      677.66      568.32     78.17 o 
  16   3   3      912.81      794.15    137.54 o 
  17   3   3     1215.37      892.02    227.24 o 
  18   3   3     1282.54     1220.36     92.10 o 
  19   3   3      613.36      631.93     65.24 o 
 -19   4   3      875.68     1046.94     95.41 o 
 -18   4   3      573.96      656.61     39.33 o 
 -17   4   3      295.42      362.31     44.25 o 
 -16   4   3      118.00       92.77     19.93 o 
 -15   4   3      322.44      270.00     25.20 o 
 -14   4   3      320.72      264.36     24.59 o 
 -13   4   3      823.81      797.15     40.27 o 
 -12   4   3     3396.04     3837.50    134.81 o 
 -11   4   3     1835.21     2019.45     77.62 o 
 -10   4   3     8330.27     8935.18    253.01 o 
  -9   4   3    10233.06    10004.97    327.11 o 
  -8   4   3     8822.80     8392.35    238.70 o 
  -7   4   3    12390.58    11655.18    364.36 o 
  -6   4   3     5181.29     4903.26    122.32 o 
  -5   4   3     1305.37     1278.96     36.56 o 
  -4   4   3     2030.41     2150.88     58.55 o 
  -3   4   3     3525.15     3906.62     99.54 o 
  -2   4   3     2404.48     2560.50     68.04 o 
  -1   4   3     2768.73     2654.98     69.83 o 
   0   4   3     7512.79     7283.83    166.41 o 
   1   4   3    15439.41    14950.18    337.49 o 
   2   4   3    13534.55    13402.35    302.79 o 
   3   4   3    12853.22    12914.13    319.55 o 
   4   4   3     8502.10     8549.46    215.92 o 
   5   4   3     3956.75     4213.10    121.81 o 
   6   4   3     1519.29     1576.62     50.59 o 
   7   4   3      297.75      277.85     17.01 o 
   8   4   3      322.94      237.24     16.51 o 
   9   4   3      471.81      427.43     25.85 o 
  10   4   3      533.12      444.81     25.11 o 
  11   4   3     1678.77     1670.46     56.17 o 
  12   4   3     1643.45     1795.79     60.86 o 
  13   4   3     3208.72     3464.76    106.59 o 
  14   4   3     3402.27     3497.47    158.42 o 
  15   4   3     1774.31     1667.40    153.91 o 
  16   4   3     1593.62     1316.58    144.19 o 
  17   4   3      744.15      530.70     74.43 o 
 -16   5   3      527.63      511.77     51.28 o 
 -15   5   3      571.44      621.84     54.31 o 
 -14   5   3      235.74      259.75     25.79 o 
 -13   5   3      138.46      203.80     23.34 o 
 -12   5   3      236.63      333.80     27.75 o 
 -11   5   3     1256.83     1456.62     70.46 o 
 -10   5   3     2303.71     2427.82    107.31 o 
  -9   5   3     7550.76     6660.12    277.70 o 
  -8   5   3     8146.83     7140.41    461.59 o 
  -7   5   3     5722.25     5139.80    224.32 o 
  -6   5   3     3525.35     3305.89    100.50 o 
  -5   5   3     1188.57     1131.27     34.90 o 
  -4   5   3      982.90      984.13     27.55 o 
  -3   5   3      529.44      569.07     20.46 o 
  -2   5   3     2345.06     2442.07     69.72 o 
  -1   5   3     3053.36     3044.55     72.63 o 
   0   5   3     3907.62     3828.54     89.92 o 
   1   5   3     8882.89     8838.59    201.89 o 
   2   5   3     7796.65     7786.18    197.71 o 
   3   5   3     4963.49     5028.33    166.56 o 
   4   5   3     1958.66     2259.29     69.34 o 
   5   5   3      940.50     1092.69     55.95 o 
   6   5   3      666.31      795.07     30.80 o 
   7   5   3      124.08       62.82     15.14 o 
   8   5   3      604.14      553.59     26.14 o 
   9   5   3     2145.91     1831.92     60.91 o 
  10   5   3     2253.43     1993.19     65.89 o 
  11   5   3     3750.36     3162.71     98.18 o 
  12   5   3     2613.98     2423.18     79.14 o 
  13   5   3     1561.08     1541.41     56.04 o 
  14   5   3      857.04      885.19     40.25 o 
  15   5   3      211.91      253.87     22.87 o 
 -14   6   3     1302.17     1637.27     71.99 o 
 -13   6   3     1401.27     1667.84     71.85 o 
 -12   6   3      557.93      582.77     38.09 o 
 -11   6   3      308.37      271.56     27.46 o 
 -10   6   3      159.11       82.28     26.63 o 
  -9   6   3       71.89        5.72     23.05 o 
  -8   6   3      178.67      153.36     21.00 o 
  -7   6   3      606.05      600.65     36.01 o 
  -6   6   3     1443.85     1540.92     63.35 o 
  -5   6   3     2503.48     2903.80    104.69 o 
  -4   6   3     4347.24     5009.37    169.58 o 
  -3   6   3     3821.00     4191.82    138.11 o 
  -2   6   3     2451.72     2643.86     80.37 o 
  -1   6   3     1144.54     1181.58     43.15 o 
   0   6   3      809.95      833.57     32.36 o 
   1   6   3      345.89      325.03     21.81 o 
   2   6   3       44.04       31.44     12.37 o 
   3   6   3      210.84      168.42     17.35 o 
   4   6   3      765.93      671.52     33.79 o 
   5   6   3     1592.15     1568.26     52.57 o 
   6   6   3     1843.42     1974.38     64.09 o 
   7   6   3     3049.89     3287.79    100.33 o 
   8   6   3     1712.29     2038.97     67.76 o 
   9   6   3     1508.63     1738.57     67.58 o 
  10   6   3     1488.73     1484.34     54.04 o 
  11   6   3      380.10      364.74     28.43 o 
  12   6   3       68.17       40.17     20.92 o 
  -9   7   3       56.48       36.35     27.87 o 
  -8   7   3      184.97      213.49     25.22 o 
  -7   7   3       29.78       38.61     19.25 o 
  -6   7   3       35.90       42.57     18.60 o 
  -5   7   3      518.79      559.32     34.95 o 
  -4   7   3      563.10      616.44     35.95 o 
  -3   7   3      694.40      674.24     44.55 o 
  -2   7   3      549.06      528.28     39.34 o 
  -1   7   3      531.63      515.87     37.46 o 
   0   7   3      614.75      659.58     33.38 o 
   1   7   3      124.36      138.12     17.20 o 
   2   7   3      208.31      237.66     21.26 o 
   3   7   3      224.28      248.71     21.92 o 
   4   7   3      362.72      346.77     25.98 o 
   5   7   3      876.07      821.52     40.72 o 
   6   7   3      855.72      761.52     51.88 o 
   7   7   3      830.59      854.96     58.99 o 
 -22   0   4       62.76       79.31     28.14 o 
 -21   0   4      548.28      608.90     57.56 o 
 -20   0   4     2271.21     2363.97    149.67 o 
 -19   0   4     2470.31     2518.75    156.06 o 
 -18   0   4     5839.72     6191.34    358.18 o 
 -17   0   4     4582.42     4966.22    199.68 o 
 -16   0   4     2798.07     2937.48    132.56 o 
 -15   0   4     1135.84     1225.11     58.41 o 
 -14   0   4      352.89      480.71     25.11 o 
 -13   0   4      165.79      164.26     14.51 o 
 -12   0   4      274.22      225.30     16.95 o 
 -11   0   4     1155.34      934.17     46.95 o 
 -10   0   4     6807.72     5950.55    193.53 o 
  -9   0   4    54787.53    54200.92   2095.99 o 
  -8   0   4    84982.98    86244.36   3346.95 o 
  -7   0   4    39280.18    40560.25   1572.54 o 
  -6   0   4    33566.68    36027.65   1145.27 o 
  -5   0   4    22335.21    24861.13    789.53 o 
  -4   0   4     2089.77     2426.09     78.85 o 
  -3   0   4     3767.78     4242.53    138.27 o 
  -2   0   4    24753.47    26848.41    856.12 o 
  -1   0   4     5798.64     6315.49    201.15 o 
   0   0   4    12445.70    13432.41    426.59 o 
   3   0   4    76924.94    72940.13   2317.10 o 
   4   0   4    39295.20    38913.65   1236.47 o 
   5   0   4    18351.60    17817.80    564.84 o 
   6   0   4     5096.56     4773.34    154.46 o 
   7   0   4      192.84      170.89     16.41 o 
   8   0   4      768.24      656.98     40.22 o 
   9   0   4      958.09     1140.10     49.65 o 
  10   0   4     1044.42      991.91     48.97 o 
  11   0   4     8559.81     7655.21    248.02 o 
  12   0   4     8768.01     7909.51    626.81 o 
  13   0   4     5958.19     6042.96    351.78 o 
  14   0   4     8478.41     9423.89    538.54 o 
  15   0   4     5223.01     6059.59    354.34 o 
  16   0   4     1860.30     2207.90    141.99 o 
  17   0   4      148.20      253.28     38.38 o 
  18   0   4      148.28      246.89     38.38 o 
  19   0   4       21.54       65.24     28.14 o 
  20   0   4       81.60      127.92     33.26 o 
 -22   1   4      176.10      234.40     78.67 o 
 -21   1   4      129.40      166.24     23.96 o 
 -20   1   4      288.36      329.96     86.99 o 
 -19   1   4      894.97      953.58     53.23 o 
 -18   1   4      449.43      425.67     37.48 o 
 -17   1   4     1642.40     1572.96     94.35 o 
 -16   1   4     1691.92     1688.37    102.47 o 
 -15   1   4     2250.27     2166.95    133.12 o 
 -14   1   4     5009.37     4808.93    139.58 o 
 -13   1   4     7714.86     7764.03    195.01 o 
 -12   1   4     5311.77     5187.50    132.12 o 
 -11   1   4     6586.39     6427.06    147.74 o 
 -10   1   4     6553.44     6647.81    151.95 o 
  -9   1   4     5170.91     5772.10    145.18 o 
  -8   1   4     5500.15     5894.84    147.40 o 
  -7   1   4     7068.25     7831.55    194.45 o 
  -6   1   4     6219.10     6942.30    172.58 o 
  -5   1   4    10349.24    11092.59    274.19 o 
  -4   1   4    23656.87    24739.73    555.55 o 
  -3   1   4    30136.55    31278.18    768.26 o 
  -2   1   4    19716.71    19274.21    510.83 o 
  -1   1   4    12674.86    12686.97    309.21 o 
   0   1   4    41320.24    37475.59    917.04 o 
   1   1   4     4512.16     4963.03    122.98 o 
   2   1   4     3145.96     3319.51     82.46 o 
   3   1   4     1893.24     2049.92     51.78 o 
   4   1   4    10515.42    10887.22    251.26 o 
   5   1   4     5554.30     5670.95    129.07 o 
   6   1   4    11128.54    11718.97    264.61 o 
   7   1   4     9260.92     9676.77    219.19 o 
   8   1   4     5195.91     5413.69    141.98 o 
   9   1   4     7128.87     7195.58    164.11 o 
  10   1   4    10541.16    10117.45    416.58 o 
  11   1   4     5093.66     4583.71    376.38 o 
  12   1   4     3692.84     3293.35    307.79 o 
  13   1   4     2028.13     1702.02    390.90 o 
  14   1   4      633.60      582.70     54.28 o 
  15   1   4     1044.29     1063.65    106.59 o 
  16   1   4      737.48      778.19     58.20 o 
  17   1   4      670.93      787.42     67.80 o 
  18   1   4      358.08      482.31     48.61 o 
  19   1   4      676.28      853.37     56.92 o 
  20   1   4      537.29      667.69     46.58 o 
 -21   2   4      285.75      275.13     40.93 o 
 -20   2   4       19.74        6.26     21.65 o 
 -19   2   4       77.62       54.53     23.93 o 
 -18   2   4       98.95      102.85     27.62 o 
 -17   2   4      130.07       94.48     18.51 o 
 -16   2   4      332.03      326.60     39.29 o 
 -15   2   4     3448.92     3254.41    143.20 o 
 -14   2   4     6730.12     6497.62    271.14 o 
 -13   2   4     9256.15     6528.66   1770.87 o 
 -12   2   4    11608.73    11880.75    295.27 o 
 -11   2   4     5250.99     5561.01    140.86 o 
 -10   2   4     1528.69     1549.33     38.72 o 
  -9   2   4      164.13      176.55      8.34 o 
  -8   2   4     1103.11     1077.15     30.34 o 
  -7   2   4      455.21      500.03     18.84 o 
  -6   2   4     3939.11     4107.08     95.14 o 
  -5   2   4    11420.18    11971.04    270.55 o 
  -4   2   4    30623.17    30326.64    680.08 o 
  -3   2   4    57387.88    53564.50   1465.57 o 
  -2   2   4    36570.91    33837.73   1161.24 o 
  -1   2   4    26018.33    26532.19   1007.64 o 
   0   2   4     6151.55     6037.75    167.90 o 
   1   2   4     3143.10     3083.03     87.20 o 
   2   2   4      848.94      829.68     26.11 o 
   3   2   4     3092.02     3296.61     76.45 o 
   4   2   4      200.49      243.02     38.59 o 
   5   2   4    21404.59    23463.19    585.02 o 
   6   2   4     5037.24     4994.10    142.35 o 
   7   2   4    13608.36    12836.81    533.23 o 
   8   2   4    23631.28    22226.46    795.88 o 
   9   2   4     6753.53     6387.88    183.21 o 
  10   2   4     4888.85     4821.68    202.73 o 
  11   2   4     1500.33     1476.22     98.60 o 
  12   2   4       30.03       17.40      9.76 o 
  13   2   4       79.60       69.58     12.10 o 
  14   2   4       19.53       26.98     11.12 o 
  15   2   4      113.93       92.13     14.21 o 
  16   2   4      733.99      513.23    254.56 o 
  17   2   4      931.05      662.47    288.46 o 
  18   2   4      960.47      839.62    181.01 o 
  19   2   4      509.64      528.63     49.25 o 
 -20   3   4      585.69      602.03     44.21 o 
 -19   3   4      680.75      691.92     59.43 o 
 -18   3   4      227.75      289.85     25.97 o 
 -17   3   4      260.66      254.94     24.59 o 
 -16   3   4      271.65      235.85     30.94 o 
 -15   3   4       35.56       21.64     16.33 o 
 -14   3   4       66.54       49.84     17.75 o 
 -13   3   4      229.71      213.25     16.68 o 
 -12   3   4      663.93      752.06     34.16 o 
 -11   3   4     1875.60     1935.82     88.63 o 
 -10   3   4     4282.41     4506.53    105.19 o 
  -9   3   4     3405.75     3452.99     89.43 o 
  -8   3   4     6692.88     6700.87    154.13 o 
  -7   3   4     1691.43     1452.80     36.87 o 
  -6   3   4     2473.14     2291.52     55.26 o 
  -5   3   4     1938.12     1983.74     48.32 o 
  -4   3   4      367.28      455.26     14.15 o 
  -3   3   4       29.20       26.56      7.07 o 
  -2   3   4      401.53      548.84     16.33 o 
  -1   3   4     1175.42     1357.63     36.43 o 
   0   3   4     3135.54     3179.97     74.45 o 
   1   3   4     6213.51     6315.27    144.05 o 
   2   3   4    12567.01    12712.06    286.77 o 
   3   3   4    10164.83    10189.52    230.10 o 
   4   3   4     6042.55     6249.13    142.67 o 
   5   3   4     2923.34     2880.85     75.34 o 
   6   3   4     3878.32     4161.08    120.14 o 
   7   3   4      593.60      639.75     44.36 o 
   8   3   4       22.55       21.38      9.48 o 
   9   3   4       35.81       21.71     10.27 o 
  10   3   4      158.35      114.00     14.03 o 
  11   3   4      280.82      218.77     17.36 o 
  12   3   4       27.99        9.52     11.01 o 
  13   3   4     1207.35     1362.68     49.58 o 
  14   3   4      613.78      715.15     32.46 o 
  15   3   4      655.98      693.83     99.68 o 
  16   3   4      275.37      270.61     59.23 o 
  17   3   4        7.11        0.29     15.24 o 
  18   3   4       37.32       32.69     33.90 o 
 -19   4   4      161.80      186.99     36.54 o 
 -18   4   4      369.82      382.42     31.42 o 
 -17   4   4      387.69      318.79     28.45 o 
 -16   4   4      338.96      310.70     30.19 o 
 -15   4   4        1.42       34.81     17.67 o 
 -14   4   4       95.49      133.86     19.52 o 
 -13   4   4     1681.39     1855.54     72.85 o 
 -12   4   4      970.25     1004.48     47.21 o 
 -11   4   4        3.81       -5.95     14.09 o 
 -10   4   4      746.70      863.57     41.90 o 
  -9   4   4     3455.13     3651.85    128.41 o 
  -8   4   4     2622.12     2585.36     69.88 o 
  -7   4   4     1646.70     1433.38     37.44 o 
  -6   4   4     1024.23      791.16     35.85 o 
  -5   4   4      174.15      132.15      8.08 o 
  -4   4   4      968.86      994.08     29.70 o 
  -3   4   4     2035.49     2027.48     55.66 o 
  -2   4   4     1584.91     1529.87     38.54 o 
  -1   4   4      352.24      333.73     13.34 o 
   0   4   4      671.83      637.47     18.85 o 
   1   4   4     2766.72     2677.61     63.60 o 
   2   4   4     5859.21     5828.69    133.85 o 
   3   4   4     6834.06     6927.96    158.66 o 
   4   4   4     1300.36     1466.94     46.70 o 
   5   4   4      244.79      318.11     17.39 o 
   6   4   4      785.87      591.54     24.83 o 
   7   4   4     1792.87     1571.93     51.27 o 
   8   4   4     1180.72     1120.37     39.74 o 
   9   4   4      686.95      631.67     27.92 o 
  10   4   4       32.08        5.21     10.48 o 
  11   4   4      220.38      178.52     19.02 o 
  12   4   4      341.06      267.84     20.59 o 
  13   4   4     1045.41      931.53     43.21 o 
  14   4   4      676.47      660.31     41.36 o 
  15   4   4       38.56       66.02     16.14 o 
  16   4   4      226.64      162.65     19.98 o 
  17   4   4      276.99      194.88     20.71 o 
 -17   5   4       83.85      126.25     25.42 o 
 -16   5   4        6.70       29.46     21.00 o 
 -15   5   4       82.94      107.44     21.82 o 
 -14   5   4      191.33      257.48     26.12 o 
 -13   5   4       32.14       48.85     18.25 o 
 -12   5   4       32.18       37.56     17.67 o 
 -11   5   4      115.34      180.64     22.15 o 
 -10   5   4      937.63     1083.43     65.96 o 
  -9   5   4     1128.84     1277.39     55.82 o 
  -8   5   4     2071.52     1846.56    125.89 o 
  -7   5   4      499.81      446.37     29.15 o 
  -6   5   4       10.97       -2.29      8.35 o 
  -5   5   4      136.68      124.61     12.76 o 
  -4   5   4      344.00      338.95     19.03 o 
  -3   5   4      201.81      209.74     13.02 o 
  -2   5   4        7.86        6.11      4.94 o 
  -1   5   4        5.60        2.12      5.02 o 
   0   5   4       21.45       15.21      6.58 o 
   1   5   4     1610.87     1601.55     40.79 o 
   2   5   4     1999.55     2013.62     62.67 o 
   3   5   4     2265.15     2323.82     70.69 o 
   4   5   4     1655.26     1733.55     54.99 o 
   5   5   4      688.49      789.99     30.58 o 
   6   5   4      383.46      398.23     21.43 o 
   7   5   4      116.89       73.14     12.45 o 
   8   5   4      181.32      213.59     17.35 o 
   9   5   4      436.95      533.26     26.94 o 
  10   5   4      132.02      181.13     17.31 o 
  11   5   4        7.05        7.33     13.39 o 
  12   5   4       82.28       75.14     15.64 o 
  13   5   4      305.31      347.95     25.12 o 
  14   5   4      350.19      432.11     36.37 o 
  15   5   4      157.52      220.83     21.89 o 
 -14   6   4       66.60      118.97     34.37 o 
 -13   6   4        4.49       29.06     20.48 o 
 -12   6   4       24.50        5.65     20.33 o 
 -11   6   4       67.57      105.09     21.60 o 
 -10   6   4      286.50      271.35     37.14 o 
  -9   6   4      720.77      674.25     75.40 o 
  -8   6   4     1593.82     1508.33    108.88 o 
  -7   6   4     2228.33     2250.07     86.43 o 
  -6   6   4      980.80      911.96     43.97 o 
  -5   6   4     1001.78      988.53     45.95 o 
  -4   6   4      200.84      232.56     17.91 o 
  -3   6   4       24.64       13.24      9.04 o 
  -2   6   4      139.37      142.45     13.89 o 
  -1   6   4       76.77       75.76     13.69 o 
   0   6   4      596.93      534.25     24.22 o 
   1   6   4     2461.78     2296.00     81.61 o 
   2   6   4     4321.80     4136.75    139.78 o 
   3   6   4     3339.52     3300.92    113.75 o 
   4   6   4      825.04      893.05     33.93 o 
   5   6   4      211.26      285.98     19.21 o 
   6   6   4       57.18      123.65     14.53 o 
   7   6   4       31.83       16.53     12.77 o 
   8   6   4       24.10       12.76     13.01 o 
   9   6   4       31.15       30.54     14.32 o 
  10   6   4      473.77      422.24     27.04 o 
  11   6   4      496.89      407.01     26.40 o 
  12   6   4      604.38      526.81     31.31 o 
  -9   7   4       77.94       46.43     22.10 o 
  -8   7   4       16.03        7.22     17.81 o 
  -7   7   4      227.39      232.23     25.39 o 
  -6   7   4      817.46      929.94     46.84 o 
  -5   7   4      872.49     1071.11     49.79 o 
  -4   7   4     1856.67     2313.73     87.34 o 
  -3   7   4     2851.24     3426.73    181.65 o 
  -2   7   4     2205.43     2444.56    152.23 o 
  -1   7   4     1454.11     1645.74     78.63 o 
   0   7   4      706.01      744.36     34.77 o 
   1   7   4      357.73      364.50     25.65 o 
   2   7   4       89.67       75.96     18.28 o 
   3   7   4       30.95        7.40     14.44 o 
   4   7   4       67.93       32.68     15.85 o 
   5   7   4      187.82      181.17     21.36 o 
   6   7   4      667.38      709.29     38.27 o 
   7   7   4      991.94     1113.50     51.97 o 
 -22   1   5       86.30       98.50     31.98 o 
 -21   1   5        7.33       23.03     28.14 o 
 -20   1   5      120.27      176.38     52.45 o 
 -19   1   5      996.24     1057.03     46.70 o 
 -18   1   5     1377.91     1353.18     90.84 o 
 -17   1   5     1567.10     1436.56     64.25 o 
 -16   1   5     2499.48     2310.50    143.16 o 
 -15   1   5      467.96      520.39     24.69 o 
 -14   1   5      570.48      555.98     19.74 o 
 -13   1   5     1914.80     1806.71     45.97 o 
 -12   1   5     2354.84     2403.23     58.59 o 
 -11   1   5      717.71      829.77     23.25 o 
 -10   1   5     2454.54     2293.18     55.19 o 
  -9   1   5     7791.51     7599.23    172.98 o 
  -8   1   5    27143.77    26974.69    706.48 o 
  -7   1   5    25802.22    27934.02    685.98 o 
  -6   1   5     9565.56    10388.86    256.53 o 
  -5   1   5     3600.35     4133.44    104.05 o 
  -4   1   5      506.72      584.75     17.62 o 
  -3   1   5     1773.93     1889.83     48.26 o 
  -2   1   5    22758.96    24324.27    659.98 o 
  -1   1   5     7427.23     7399.11    184.52 o 
   0   1   5       61.88      106.35      6.11 o 
   1   1   5     8056.62     8907.70    200.65 o 
   2   1   5    18822.73    19464.36    436.63 o 
   3   1   5    28747.13    27484.12    614.50 o 
   4   1   5    25784.67    25272.67    620.14 o 
   5   1   5     9901.16     9565.18    236.34 o 
   6   1   5      151.97      108.01      7.90 o 
   7   1   5      998.15     1085.86     27.59 o 
   8   1   5      641.79      581.20     16.94 o 
   9   1   5     4794.25     4775.71    131.16 o 
  10   1   5      665.59      577.24     32.77 o 
  11   1   5       85.38       84.08     17.63 o 
  12   1   5      590.79      431.78     38.43 o 
  13   1   5     3162.56     2654.71    477.81 o 
  14   1   5     2114.73     1667.15    638.96 o 
  15   1   5     1105.29     1117.29    273.75 o 
  16   1   5      182.68      191.23     45.41 o 
  17   1   5       33.58       63.32     19.00 o 
  18   1   5      131.59      135.77     23.05 o 
  19   1   5       32.30       91.46     22.61 o 
 -21   2   5       82.51       74.35     42.21 o 
 -20   2   5      429.56      406.83     45.54 o 
 -19   2   5      490.64      375.12     32.79 o 
 -18   2   5      317.17      274.67     43.20 o 
 -17   2   5      219.30      167.51     20.51 o 
 -16   2   5      708.11      457.70    110.72 o 
 -15   2   5     2291.55     2159.89     99.30 o 
 -14   2   5     2194.63     2283.06    103.73 o 
 -13   2   5     4022.96     3050.12    627.81 o 
 -12   2   5     2354.26     2476.26     66.42 o 
 -11   2   5     1549.21     1516.47     48.44 o 
 -10   2   5     2139.08     2215.88     53.75 o 
  -9   2   5      641.01      701.40     19.87 o 
  -8   2   5     3533.03     4168.09     96.74 o 
  -7   2   5      511.19      643.28     17.96 o 
  -6   2   5     2447.18     2895.30     67.79 o 
  -5   2   5    12650.05    13981.41    315.53 o 
  -4   2   5     3942.71     3725.21     85.98 o 
  -3   2   5    23698.61    22987.74    516.38 o 
  -2   2   5    13940.54    13206.93    297.71 o 
  -1   2   5    11428.91    11013.56    347.02 o 
   0   2   5     7129.32     6913.37    156.97 o 
   1   2   5     8616.75     8918.83    212.40 o 
   2   2   5     6179.50     6686.48    204.02 o 
   3   2   5      613.54      632.30     22.60 o 
   4   2   5     3168.83     3188.21    196.19 o 
   5   2   5     2087.17     2106.82    167.32 o 
   6   2   5      284.15      271.78     12.09 o 
   7   2   5      911.05      903.31     31.40 o 
   8   2   5     1677.24     1800.87     56.35 o 
   9   2   5     4151.92     4604.42    136.63 o 
  10   2   5     3302.42     3577.14    172.27 o 
  11   2   5     1914.84     1834.36     98.04 o 
  12   2   5      599.90      505.83     49.46 o 
  13   2   5      233.23      193.16     16.62 o 
  14   2   5      175.59      116.80     15.14 o 
  15   2   5       19.80       17.73     14.64 o 
  16   2   5      120.14       90.62     38.94 o 
  17   2   5      107.54       79.83     44.77 o 
  18   2   5      160.15      176.13     62.04 o 
  19   2   5      212.44      224.74     28.78 o 
 -20   3   5      313.37      288.59     42.39 o 
 -19   3   5       46.93       37.67     18.57 o 
 -18   3   5       16.23       40.95     17.93 o 
 -17   3   5       34.01       44.78     17.40 o 
 -16   3   5      161.03      195.08     21.97 o 
 -15   3   5     1979.64     2169.54    139.90 o 
 -14   3   5     8329.20     9120.23    423.81 o 
 -13   3   5     9614.04    10473.23    446.33 o 
 -12   3   5     6627.68     6993.74    247.02 o 
 -11   3   5     9308.23     9821.78    279.30 o 
 -10   3   5     4440.80     4469.20    104.65 o 
  -9   3   5      217.12      191.28     10.14 o 
  -8   3   5      118.95      147.43      8.72 o 
  -7   3   5      144.28      172.20      8.65 o 
  -6   3   5      145.36      175.74      8.49 o 
  -5   3   5     2884.94     2784.21     66.36 o 
  -4   3   5    19320.98    18098.12    471.30 o 
  -3   3   5    25555.46    22983.75    876.61 o 
  -2   3   5    37376.20    33471.22   1694.16 o 
  -1   3   5    30463.93    27643.52   1579.40 o 
   0   3   5    15960.60    15815.23    357.26 o 
   1   3   5     2223.13     2233.02     53.62 o 
   2   3   5       96.53      121.13      7.44 o 
   3   3   5      649.30      647.17     19.64 o 
   4   3   5      116.65      128.68      7.19 o 
   5   3   5      978.61     1020.58     34.35 o 
   6   3   5     7652.46     7317.24    206.72 o 
   7   3   5     9477.49     9089.32    256.21 o 
   8   3   5     9712.03     9404.39    265.27 o 
   9   3   5    14771.08    14250.56    541.47 o 
  10   3   5     4900.54     4731.88    152.88 o 
  11   3   5      534.67      567.06     27.12 o 
  12   3   5       74.79      100.26     16.57 o 
  13   3   5       20.21       13.45     12.64 o 
  14   3   5       32.11       23.62     12.47 o 
  15   3   5      256.93      237.14     22.16 o 
  16   3   5      984.17      838.97    162.56 o 
  17   3   5      796.79      616.87    209.79 o 
  18   3   5      733.87      707.40     65.24 o 
 -19   4   5     1086.96     1325.40     64.26 o 
 -18   4   5     1376.80     1600.44     69.08 o 
 -17   4   5      915.49     1035.17     72.73 o 
 -16   4   5      745.13      841.62     59.07 o 
 -15   4   5      385.75      379.41     29.16 o 
 -14   4   5      123.40      103.02     18.93 o 
 -13   4   5       67.70       47.29     16.53 o 
 -12   4   5     2432.17     2731.60    133.39 o 
 -11   4   5     3817.55     4216.82    147.22 o 
 -10   4   5     5524.67     6074.70    205.20 o 
  -9   4   5    17715.15    18641.26    525.22 o 
  -8   4   5     6963.61     7008.06    177.80 o 
  -7   4   5     7199.77     6792.94    172.40 o 
  -6   4   5     9553.95     8739.79    256.20 o 
  -5   4   5     3824.43     3390.24    147.71 o 
  -4   4   5     1937.77     1812.98     45.25 o 
  -3   4   5     1077.99     1123.92     29.91 o 
  -2   4   5      709.37      778.20     24.06 o 
  -1   4   5      796.44      875.07     25.93 o 
   0   4   5     3222.98     3385.11    102.63 o 
   1   4   5     6813.52     6895.45    171.80 o 
   2   4   5     6609.01     6671.40    152.61 o 
   3   4   5    13384.00    13738.44    345.13 o 
   4   4   5    11289.11    11719.55    327.22 o 
   5   4   5     8080.59     8534.72    239.98 o 
   6   4   5     5072.97     5306.05    152.38 o 
   7   4   5     2072.49     2067.18     65.10 o 
   8   4   5     1338.35     1191.38     42.05 o 
   9   4   5      256.84      197.99     17.73 o 
  10   4   5      301.03      204.78     17.41 o 
  11   4   5     1997.57     1712.30     65.18 o 
  12   4   5     1709.82     1598.92     75.33 o 
  13   4   5     1632.57     1700.38     59.18 o 
  14   4   5     3113.86     3267.04    103.03 o 
  15   4   5     1348.82     1583.49     57.28 o 
  16   4   5      386.97      532.69     40.99 o 
 -16   5   5     1641.77     1722.45     91.21 o 
 -15   5   5     1002.86      996.81     50.05 o 
 -14   5   5      418.29      478.45     57.59 o 
 -13   5   5      218.85      240.33     25.39 o 
 -12   5   5      163.27      212.66     23.58 o 
 -11   5   5      163.49      239.49     24.35 o 
 -10   5   5     1423.00     1720.95     69.62 o 
  -9   5   5     2219.45     2371.53     89.89 o 
  -8   5   5     4249.51     4050.11    191.50 o 
  -7   5   5     7980.85     7316.51    533.79 o 
  -6   5   5     8994.94     8682.87    219.18 o 
  -5   5   5     6479.98     6197.48    158.56 o 
  -4   5   5     2999.31     3011.11     89.73 o 
  -3   5   5      198.16      218.46     15.65 o 
  -2   5   5      132.65      127.67     13.00 o 
  -1   5   5     1279.61     1305.12     47.94 o 
   0   5   5     1707.21     1720.26     57.15 o 
   1   5   5     2549.71     2404.13     64.88 o 
   2   5   5     7262.38     6892.69    194.87 o 
   3   5   5     8922.33     8699.83    244.88 o 
   4   5   5     5814.85     6207.39    178.73 o 
   5   5   5     2977.43     3273.44     97.36 o 
   6   5   5     2305.42     2590.78     79.60 o 
   7   5   5     1028.77     1130.91     40.98 o 
   8   5   5      327.42      380.84     21.95 o 
   9   5   5      434.18      423.16     24.43 o 
  10   5   5      775.38      739.58     33.42 o 
  11   5   5     1311.48     1144.34     44.72 o 
  12   5   5     1841.07     1495.39     63.33 o 
  13   5   5     1603.14     1415.14     72.46 o 
  14   5   5     1064.23     1031.18     64.44 o 
 -13   6   5     1221.31     1560.88     69.70 o 
 -12   6   5     1287.41     1551.48     68.69 o 
 -11   6   5      903.52      954.97     48.99 o 
 -10   6   5      189.36      165.64     22.56 o 
  -9   6   5       34.79      -13.18     18.90 o 
  -8   6   5      108.19       57.80     18.56 o 
  -7   6   5      155.89      107.92     19.15 o 
  -6   6   5      725.84      731.46     39.97 o 
  -5   6   5     1782.74     1889.22     63.15 o 
  -4   6   5      918.67      980.09     54.93 o 
  -3   6   5     2655.75     2905.86     94.90 o 
  -2   6   5     5439.58     6147.37    226.88 o 
  -1   6   5     4358.92     4906.58    187.83 o 
   0   6   5     3107.93     3244.58    110.93 o 
   1   6   5     1976.28     2042.63     73.93 o 
   2   6   5      364.94      359.91     24.22 o 
   3   6   5      284.19      242.30     20.61 o 
   4   6   5      140.49       81.48     15.34 o 
   5   6   5      199.89      148.63     18.56 o 
   6   6   5      341.61      297.84     24.59 o 
   7   6   5     1024.98     1038.30     40.11 o 
   8   6   5     2122.34     2229.46     92.13 o 
   9   6   5     1489.87     1731.64     60.59 o 
  10   6   5     1437.76     1623.61     58.41 o 
  11   6   5      701.87      819.61     38.18 o 
  -8   7   5       24.70       10.78     18.25 o 
  -7   7   5      106.47      138.95     23.28 o 
  -6   7   5       11.73       13.96     17.47 o 
  -5   7   5       66.97      103.35     21.20 o 
  -4   7   5      561.09      541.87     41.64 o 
  -3   7   5      764.91      778.69     79.31 o 
  -2   7   5     1377.71     1317.32     66.86 o 
  -1   7   5      814.88      768.15     36.19 o 
   0   7   5      468.92      506.00     29.13 o 
   1   7   5      147.68      164.08     18.29 o 
   2   7   5       78.37      107.99     17.61 o 
   3   7   5      149.94      192.25     20.36 o 
   4   7   5      240.02      254.79     22.57 o 
   5   7   5      463.73      447.90     29.68 o 
   6   7   5      343.54      303.78     26.23 o 
 -22   0   6      189.18      199.56     34.54 o 
 -21   0   6       86.48       90.82     26.86 o 
 -20   0   6      842.20      858.35     67.80 o 
 -19   0   6     2275.00     2394.67    149.67 o 
 -18   0   6     4155.88     4225.98    173.56 o 
 -17   0   6     8296.79     7922.00    327.12 o 
 -16   0   6     5803.94     5759.08    190.93 o 
 -15   0   6     3680.62     3677.79    125.06 o 
 -14   0   6     1241.90     1370.14     73.24 o 
 -13   0   6      336.03      339.75     30.06 o 
 -12   0   6      580.92      579.00     32.03 o 
 -11   0   6     4056.41     4329.48    174.01 o 
 -10   0   6     3898.11     3843.71    126.71 o 
  -9   0   6    13655.84    13201.06    422.15 o 
  -8   0   6    44347.10    44831.96   1424.11 o 
  -7   0   6    46373.73    47595.87   1512.82 o 
  -6   0   6    78879.99    81005.89   3142.36 o 
  -5   0   6    60150.96    62608.78   1987.44 o 
  -4   0   6    11005.99    11888.60    377.99 o 
  -3   0   6     3484.97     3604.80    115.96 o 
  -2   0   6     3764.09     4111.70    134.33 o 
  -1   0   6      502.56      459.66     18.43 o 
   0   0   6      158.34      185.72      9.09 o 
   1   0   6    13385.56    14947.25    474.95 o 
   2   0   6    46962.43    47658.00   2654.35 o 
   3   0   6    44650.50    44941.01   1798.08 o 
   4   0   6    44792.60    46146.24   1464.37 o 
   5   0   6    40083.44    40392.36   1281.08 o 
   6   0   6    19814.76    19631.57    624.01 o 
   7   0   6     6791.36     6785.78    262.75 o 
   8   0   6      199.64      190.35     21.75 o 
   9   0   6      294.51      286.11     22.81 o 
  10   0   6      236.50      229.90     15.29 o 
  11   0   6      117.56      100.92     25.58 o 
  12   0   6     8221.09     6788.73    392.72 o 
  13   0   6     5251.78     4653.74    276.31 o 
  14   0   6     5117.43     5165.42    305.73 o 
  15   0   6     3665.01     4074.26    246.89 o 
  16   0   6     1155.33     1495.39    106.17 o 
  17   0   6      384.75      541.10     55.01 o 
  18   0   6      249.91      377.36     47.33 o 
  19   0   6       48.42      107.45     33.26 o 
 -22   1   6      296.82      289.10     43.49 o 
 -21   1   6      511.86      504.01     53.73 o 
 -20   1   6      250.85      221.13     28.90 o 
 -19   1   6      519.63      419.98     36.15 o 
 -18   1   6      704.77      573.40     81.18 o 
 -17   1   6      940.73      842.97     58.91 o 
 -16   1   6     2971.90     2923.72    115.31 o 
 -15   1   6     4341.85     4196.28    107.15 o 
 -14   1   6     4579.23     4435.44    104.67 o 
 -13   1   6     5639.64     5662.29    131.45 o 
 -12   1   6     7376.71     7466.49    171.39 o 
 -11   1   6     6956.15     7008.36    160.85 o 
 -10   1   6     5058.38     4987.74    115.34 o 
  -9   1   6     5721.08     5864.29    134.66 o 
  -8   1   6     4937.13     5020.72    125.99 o 
  -7   1   6     3728.05     4130.82     94.81 o 
  -6   1   6    24107.78    28279.29    694.61 o 
  -5   1   6     3854.40     4303.67    108.00 o 
  -4   1   6    21780.86    23468.56    527.65 o 
  -3   1   6    23209.49    24576.89    603.65 o 
  -2   1   6     9419.76     9228.49    207.86 o 
  -1   1   6    21230.38    21014.74    512.03 o 
   0   1   6    17678.90    16942.39    467.08 o 
   1   1   6    10133.10    10448.95    235.37 o 
   2   1   6    19017.48    19763.23    443.29 o 
   3   1   6     9432.21    10215.44    230.37 o 
   4   1   6     8364.92     8758.04    198.07 o 
   5   1   6     7663.27     7649.13    173.22 o 
   6   1   6     4661.66     4787.08    119.98 o 
   7   1   6     8232.50     8633.28    213.86 o 
   8   1   6     6948.16     7022.09    163.90 o 
   9   1   6     5367.80     5406.56    154.32 o 
  10   1   6     4653.88     4619.41    133.10 o 
  11   1   6     4338.07     4133.21    202.21 o 
  12   1   6     1418.93     1171.23     66.51 o 
  13   1   6     2266.19     2012.91    188.33 o 
  14   1   6     1025.65      740.38    298.69 o 
  15   1   6      523.75      461.82    141.35 o 
  16   1   6      304.26      307.44     67.80 o 
  17   1   6      538.28      608.82    124.08 o 
  18   1   6      323.41      412.71     36.05 o 
  19   1   6      161.29      249.41     29.39 o 
 -21   2   6     1039.15      917.08    187.40 o 
 -20   2   6      586.44      500.25     48.26 o 
 -19   2   6       16.51       34.41     17.16 o 
 -18   2   6       32.47       26.60     16.34 o 
 -17   2   6       36.57       34.49     16.17 o 
 -16   2   6       41.43       30.74     15.95 o 
 -15   2   6      292.65      281.86     22.86 o 
 -14   2   6     3830.51     3740.28    161.14 o 
 -13   2   6     9985.70     9899.03    248.22 o 
 -12   2   6    14146.58    14258.92    354.47 o 
 -11   2   6    15602.91    15792.32    390.94 o 
 -10   2   6     8280.63     8438.61    192.35 o 
  -9   2   6     4229.31     4416.71    102.58 o 
  -8   2   6       60.57       75.91      5.60 o 
  -7   2   6      841.38      856.40     22.70 o 
  -6   2   6     3144.65     3510.69     81.49 o 
  -5   2   6       99.00      144.81      8.03 o 
  -4   2   6     1253.23     1244.93     42.24 o 
  -3   2   6    32764.01    33392.50    829.45 o 
  -2   2   6    54958.76    52424.53   1585.89 o 
  -1   2   6    55537.35    51851.11   2002.59 o 
   0   2   6    32320.23    25539.79   3423.03 o 
   1   2   6    11074.27    10986.22    271.39 o 
   2   2   6      992.05      974.16     39.38 o 
   3   2   6      217.97      216.46     12.05 o 
   4   2   6      952.43      970.99     40.80 o 
   5   2   6      468.81      427.81     25.42 o 
   6   2   6     1590.08     1696.55     46.67 o 
   7   2   6     4001.63     4078.19    117.44 o 
   8   2   6    14073.88    14571.48    405.37 o 
   9   2   6    10302.79    10581.44    342.83 o 
  10   2   6     7455.53     7491.77    306.71 o 
  11   2   6     3091.62     3160.72    155.59 o 
  12   2   6      487.79      493.78     51.70 o 
  13   2   6       30.26       31.06     12.19 o 
  14   2   6       49.71       29.54     13.45 o 
  15   2   6       32.11       11.84     14.09 o 
  16   2   6       82.98       72.37     66.52 o 
  17   2   6      177.42      115.82     60.12 o 
  18   2   6      473.06      421.80    139.43 o 
 -20   3   6      430.83      371.69     34.20 o 
 -19   3   6      922.50      972.25     69.96 o 
 -18   3   6      760.76      813.98     52.26 o 
 -17   3   6     1228.22     1289.44     78.09 o 
 -16   3   6      419.72      421.28     29.99 o 
 -15   3   6       28.74       24.56     15.78 o 
 -14   3   6      264.03      336.38     26.27 o 
 -13   3   6       31.32       51.27     16.56 o 
 -12   3   6      107.02       88.30     16.89 o 
 -11   3   6       22.34       25.90      8.13 o 
 -10   3   6     1464.82     1628.71     46.35 o 
  -9   3   6     1440.18     1514.22     43.35 o 
  -8   3   6     6729.56     6980.15    176.63 o 
  -7   3   6    11637.17    11489.91    286.87 o 
  -6   3   6     5352.58     4679.66    109.11 o 
  -5   3   6     6912.72     6365.72    146.43 o 
  -4   3   6     1900.38     1693.67     50.53 o 
  -3   3   6      260.47      311.76     11.59 o 
  -2   3   6      527.79      682.51     32.03 o 
  -1   3   6      178.69      113.39     13.98 o 
   0   3   6       36.13       54.55      6.70 o 
   1   3   6       66.73       50.54      6.90 o 
   2   3   6     3109.39     2969.80     70.66 o 
   3   3   6     4616.96     4585.79    106.53 o 
   4   3   6     4874.24     5250.69    150.01 o 
   5   3   6     5914.35     6023.44    171.05 o 
   6   3   6     1246.12     1328.65     43.72 o 
   7   3   6     1969.53     1992.15     87.95 o 
   8   3   6      259.38      220.27     15.95 o 
   9   3   6      374.63      469.64     26.22 o 
  10   3   6      105.37      145.75     14.85 o 
  11   3   6        6.86        1.24     11.31 o 
  12   3   6       16.11        3.80     11.82 o 
  13   3   6      464.50      520.64     27.51 o 
  14   3   6      168.52      213.91     18.63 o 
  15   3   6      523.04      657.68     39.28 o 
  16   3   6      983.01     1080.39    159.32 o 
  17   3   6      461.40      412.11    163.10 o 
 -19   4   6       65.02       79.29     22.74 o 
 -18   4   6      319.00      335.72     30.81 o 
 -17   4   6      743.85      722.29     42.36 o 
 -16   4   6      903.18      836.27     52.08 o 
 -15   4   6      240.40      188.31     29.18 o 
 -14   4   6       10.44        1.53     15.77 o 
 -13   4   6      142.94      196.48     21.82 o 
 -12   4   6      529.22      638.08     35.73 o 
 -11   4   6      416.58      496.98     44.32 o 
 -10   4   6     2314.81     2422.49    110.58 o 
  -9   4   6      152.08      136.96     10.77 o 
  -8   4   6     3034.65     3195.04     85.31 o 
  -7   4   6     4812.82     4777.58    123.73 o 
  -6   4   6     3332.61     3204.37     84.86 o 
  -5   4   6     2685.06     2407.27     93.78 o 
  -4   4   6      384.63      345.23     22.02 o 
  -3   4   6      639.17      607.47     24.25 o 
  -2   4   6     2168.93     2089.52     94.34 o 
  -1   4   6     2446.72     2394.76     60.18 o 
   0   4   6     1133.64     1214.93     33.75 o 
   1   4   6        7.53       10.72      5.84 o 
   2   4   6      925.97      874.83     28.70 o 
   3   4   6     4797.03     4761.33    136.37 o 
   4   4   6     3126.11     3211.80     94.48 o 
   5   4   6      887.92     1000.27     39.33 o 
   6   4   6        4.43        9.63     10.01 o 
   7   4   6      150.21       77.64     12.15 o 
   8   4   6      530.21      369.31     21.58 o 
   9   4   6     1485.62     1283.54     45.61 o 
  10   4   6      370.69      323.69     21.40 o 
  11   4   6        4.84      -16.27     11.41 o 
  12   4   6      675.05      538.41     28.62 o 
  13   4   6      407.83      344.93     36.00 o 
  14   4   6      165.72      173.37     19.19 o 
  15   4   6      289.60      376.51     38.04 o 
  16   4   6      154.74      177.75     26.03 o 
 -16   5   6       35.04       53.70     22.15 o 
 -15   5   6        8.18       28.77     20.88 o 
 -14   5   6      174.50      225.36     26.06 o 
 -13   5   6      452.87      571.51     44.86 o 
 -12   5   6      357.84      440.49     32.10 o 
 -11   5   6       48.97       43.91     16.89 o 
 -10   5   6      133.08      193.68     22.30 o 
  -9   5   6      132.92      146.31     19.96 o 
  -8   5   6     1265.40     1253.27     55.66 o 
  -7   5   6     2069.66     2093.64    117.47 o 
  -6   5   6     1325.73     1313.48     56.69 o 
  -5   5   6     5187.24     5014.41    129.99 o 
  -4   5   6      625.12      652.35     25.08 o 
  -3   5   6      350.42      331.59     17.63 o 
  -2   5   6      407.01      437.58     22.35 o 
  -1   5   6     1001.00     1111.57     38.63 o 
   0   5   6      315.54      352.15     17.07 o 
   1   5   6      226.14      168.28     14.93 o 
   2   5   6      243.55      213.27     17.52 o 
   3   5   6      999.58     1006.23     48.93 o 
   4   5   6     2570.97     2726.07     82.44 o 
   5   5   6     1395.54     1598.76     58.78 o 
   6   5   6      756.56      846.92     46.16 o 
   7   5   6       21.94       16.85     11.63 o 
   8   5   6       22.33        3.07     12.00 o 
   9   5   6      149.09      165.47     17.29 o 
  10   5   6      222.56      277.02     21.13 o 
  11   5   6      123.33      171.62     18.75 o 
  12   5   6       33.68       42.49     15.51 o 
  13   5   6        9.55       12.67     14.86 o 
 -13   6   6      141.87      187.74     26.95 o 
 -12   6   6        6.13       22.02     20.44 o 
 -11   6   6        8.07       11.56     18.30 o 
 -10   6   6       59.95      112.37     21.23 o 
  -9   6   6      117.91      150.18     22.37 o 
  -8   6   6      916.65      900.81    117.95 o 
  -7   6   6     1501.10     1434.51     70.07 o 
  -6   6   6      687.50      586.45     36.01 o 
  -5   6   6      885.55      874.91     36.41 o 
  -4   6   6     1364.25     1492.11     58.90 o 
  -3   6   6       52.61       46.78     10.27 o 
  -2   6   6       83.97      104.20     18.53 o 
  -1   6   6      470.74      527.35     27.15 o 
   0   6   6      948.52      952.03     40.35 o 
   1   6   6      898.97      810.54     36.55 o 
   2   6   6      331.27      262.14     20.32 o 
   3   6   6     1573.75     1455.01     56.60 o 
   4   6   6     1309.22     1259.31     63.18 o 
   5   6   6      375.38      363.26     26.47 o 
   6   6   6      170.00      220.01     21.67 o 
   7   6   6        7.72      -15.80     14.93 o 
   8   6   6        5.07       14.58     15.82 o 
   9   6   6        8.09        6.78     16.73 o 
  10   6   6       29.30       21.86     18.05 o 
  -8   7   6      153.02      108.90     22.97 o 
  -7   7   6       76.42       49.54     19.53 o 
  -6   7   6      200.32      202.01     24.94 o 
  -5   7   6      294.81      275.29     31.23 o 
  -4   7   6      477.05      575.63     44.19 o 
  -3   7   6     1095.72     1207.57     85.71 o 
  -2   7   6     1627.96     1870.62     87.74 o 
  -1   7   6     1398.88     1635.57     62.22 o 
   0   7   6     1133.72     1323.38     53.10 o 
   1   7   6      561.12      662.99     34.70 o 
   2   7   6      255.73      281.62     23.24 o 
   3   7   6      208.48      192.86     21.14 o 
   4   7   6      139.31       90.34     18.11 o 
   5   7   6      229.41      163.80     20.78 o 
 -22   1   7      111.10      121.52     34.54 o 
 -21   1   7      203.92      173.97     38.38 o 
 -20   1   7        1.73       16.04     21.48 o 
 -19   1   7      142.36      115.70     19.83 o 
 -18   1   7     2000.06     1645.18    169.72 o 
 -17   1   7     2947.84     2686.84    108.01 o 
 -16   1   7     3871.06     3756.92     90.51 o 
 -15   1   7     2385.77     2479.04     67.97 o 
 -14   1   7      235.24      312.22     14.67 o 
 -13   1   7       88.08       82.94     12.56 o 
 -12   1   7     2588.23     2498.42     60.56 o 
 -11   1   7     4772.82     4988.53    115.46 o 
 -10   1   7     3248.59     3540.43     82.89 o 
  -9   1   7      240.90      375.36     12.97 o 
  -8   1   7     2122.17     1845.68     44.45 o 
  -7   1   7    22479.48    22976.09    620.46 o 
  -6   1   7    42552.35    45235.43   1014.94 o 
  -5   1   7    23099.37    24102.46    541.29 o 
  -4   1   7     9532.47    10177.33    251.21 o 
  -3   1   7       62.28       41.95      6.06 o 
  -2   1   7     5035.74     5616.76    127.34 o 
  -1   1   7     5786.76     5941.23    134.51 o 
   0   1   7      962.17      852.82     25.85 o 
   1   1   7      650.09      483.39     13.10 o 
   2   1   7      378.42      516.15     14.16 o 
   3   1   7     8702.59     9334.55    210.61 o 
   4   1   7    22966.39    23440.34    646.59 o 
   5   1   7    11904.72    11359.79    256.63 o 
   6   1   7     7647.58     7298.03    172.48 o 
   7   1   7     1210.35     1008.68     36.90 o 
   8   1   7      702.68      740.74     37.22 o 
   9   1   7     1969.07     1807.87     56.36 o 
  10   1   7     2499.98     2373.85     72.19 o 
  11   1   7       32.15       28.12     10.71 o 
  12   1   7        4.91       -1.85     12.94 o 
  13   1   7      701.09      532.53     94.46 o 
  14   1   7     1672.73     1276.85    489.93 o 
  15   1   7      758.13      693.37    291.02 o 
  16   1   7     1019.24     1057.84    296.78 o 
  17   1   7      356.78      481.60    111.29 o 
  18   1   7       41.29      112.30     22.56 o 
 -21   2   7      426.11      447.60     49.72 o 
 -20   2   7       78.23       91.74     20.87 o 
 -19   2   7       37.82       35.09     20.07 o 
 -18   2   7       25.10       13.53     16.21 o 
 -17   2   7      122.39       85.17     17.49 o 
 -16   2   7      152.72      107.86     17.49 o 
 -15   2   7      593.49      583.69     32.15 o 
 -14   2   7     2379.31     2463.63     67.49 o 
 -13   2   7     3508.09     3601.03     94.81 o 
 -12   2   7     4066.72     4253.04    109.79 o 
 -11   2   7     5718.46     5899.68    149.76 o 
 -10   2   7     4775.63     4582.43    116.43 o 
  -9   2   7     2011.94     1984.68     48.43 o 
  -8   2   7      818.61      926.09     24.43 o 
  -7   2   7     2220.49     2701.33     63.60 o 
  -6   2   7      420.10      502.13     16.77 o 
  -5   2   7     5937.86     7268.94    224.81 o 
  -4   2   7     2091.90     2255.55     90.21 o 
  -3   2   7     1007.44      778.31     32.42 o 
  -2   2   7    17667.68    17544.25    452.32 o 
  -1   2   7    13236.35    12291.33    339.45 o 
   0   2   7     6076.13     5478.41    124.83 o 
   1   2   7     7903.77     7294.38    179.52 o 
   2   2   7     5351.21     5265.35    157.68 o 
   3   2   7     1085.66     1041.92     35.37 o 
   4   2   7      829.79      722.40     27.67 o 
   5   2   7      804.72      697.59     29.76 o 
   6   2   7      383.47      335.21     15.97 o 
   7   2   7      825.76      858.35     30.61 o 
   8   2   7     1912.21     2030.88     62.65 o 
   9   2   7     2267.20     2490.21     95.27 o 
  10   2   7     2801.81     3154.88    147.53 o 
  11   2   7     2273.15     2507.75    153.40 o 
  12   2   7     1551.23     1563.63     94.48 o 
  13   2   7      675.30      640.82     40.07 o 
  14   2   7      406.57      341.79     35.20 o 
  15   2   7      275.89      231.79     43.06 o 
  16   2   7      117.92       63.68     60.76 o 
  17   2   7       45.54       14.37     21.11 o 
  18   2   7      182.30      194.34     42.85 o 
 -20   3   7     1219.93     1177.35     94.79 o 
 -19   3   7      821.10      757.87     43.32 o 
 -18   3   7      224.80      233.18     25.17 o 
 -17   3   7      136.34      124.49     21.01 o 
 -16   3   7       79.48      103.94     19.50 o 
 -15   3   7       32.01       37.26     16.05 o 
 -14   3   7      476.74      536.70     32.46 o 
 -13   3   7     3689.42     4043.30    140.70 o 
 -12   3   7     9330.86     9847.27    247.30 o 
 -11   3   7    11811.49    12676.39    353.21 o 
 -10   3   7    16428.87    17477.54    434.18 o 
  -9   3   7     9121.53     9480.58    238.11 o 
  -8   3   7     2737.60     2765.74     73.87 o 
  -7   3   7       76.69       92.59     10.89 o 
  -6   3   7       64.00       65.23      7.33 o 
  -5   3   7       78.55       83.11      7.79 o 
  -4   3   7     1664.85     1595.31     39.65 o 
  -3   3   7     8719.55     8289.50    223.82 o 
  -2   3   7    17187.09    16062.31    442.83 o 
  -1   3   7    29198.17    25444.87   1320.09 o 
   0   3   7    18711.16    16557.79    984.73 o 
   1   3   7     9569.72     8921.53    224.65 o 
   2   3   7     3653.02     3533.67     93.08 o 
   3   3   7     1810.15     1979.90     61.54 o 
   4   3   7       99.77      101.20      8.75 o 
   5   3   7       50.98       57.66      8.78 o 
   6   3   7     1150.12     1121.32     38.21 o 
   7   3   7     3149.19     3060.35     91.67 o 
   8   3   7     4154.27     4041.50    118.76 o 
   9   3   7     6118.78     5927.56    171.12 o 
  10   3   7     7226.45     7383.32    237.44 o 
  11   3   7     3643.68     3743.67    134.79 o 
  12   3   7     1139.86     1194.02     69.05 o 
  13   3   7      756.86      819.50     35.26 o 
  14   3   7      151.91      198.58     18.55 o 
  15   3   7       10.42       27.28     14.10 o 
  16   3   7       25.88       30.76     16.57 o 
  17   3   7      115.65      109.78     33.82 o 
 -18   4   7     1936.05     2212.03    143.89 o 
 -17   4   7     1928.48     2238.67    117.91 o 
 -16   4   7     1922.63     2145.38    129.99 o 
 -15   4   7     2733.90     2980.20    197.71 o 
 -14   4   7     1358.89     1468.16     92.95 o 
 -13   4   7      912.71      943.84     45.91 o 
 -12   4   7      800.78      859.31     43.79 o 
 -11   4   7     1210.46     1348.61     72.89 o 
 -10   4   7      377.39      450.48     23.63 o 
  -9   4   7     2138.58     2365.26     65.25 o 
  -8   4   7     7694.80     7892.17    200.29 o 
  -7   4   7     7735.70     7683.35    194.98 o 
  -6   4   7    10938.01    10114.26    254.14 o 
  -5   4   7     8990.15     8069.48    269.63 o 
  -4   4   7     7112.20     6159.29    380.93 o 
  -3   4   7     5129.42     4602.54    220.28 o 
  -2   4   7     1360.34     1386.72     45.13 o 
  -1   4   7     2423.53     2484.73     76.96 o 
   0   4   7     2218.06     2415.81     67.51 o 
   1   4   7     2944.44     3060.16     82.38 o 
   2   4   7     3846.88     3882.67    101.21 o 
   3   4   7     3951.68     3867.62    112.06 o 
   4   4   7     5862.61     5903.23    168.38 o 
   5   4   7     7935.08     8163.71    231.15 o 
   6   4   7     7453.33     7717.81    219.16 o 
   7   4   7     3856.26     3906.90    151.40 o 
   8   4   7     4285.86     4134.98    199.41 o 
   9   4   7     1774.57     1558.29     58.35 o 
  10   4   7      290.02      216.40     18.11 o 
  11   4   7      208.14      128.05     16.30 o 
  12   4   7      306.00      234.66     20.39 o 
  13   4   7      114.43      141.87     18.28 o 
  14   4   7      314.64      442.19     28.57 o 
  15   4   7      811.10      981.70     41.59 o 
 -16   5   7     1964.41     2264.54    106.22 o 
 -15   5   7     2058.21     2176.05    144.75 o 
 -14   5   7     1877.56     2044.10    142.63 o 
 -13   5   7      820.71      838.23     45.16 o 
 -12   5   7      561.05      707.67     77.39 o 
 -11   5   7      108.38      131.87     20.19 o 
 -10   5   7      463.83      563.60     35.19 o 
  -9   5   7     2042.93     2225.28     86.29 o 
  -8   5   7     2937.46     3032.69     95.02 o 
  -7   5   7     7400.82     7121.67    339.59 o 
  -6   5   7     8697.54     8160.54    419.72 o 
  -5   5   7     4019.20     3749.90     99.61 o 
  -4   5   7     4458.97     4388.70    114.64 o 
  -3   5   7     4706.69     4599.73    134.32 o 
  -2   5   7      332.95      350.19     29.17 o 
  -1   5   7      224.58      225.72     14.27 o 
   0   5   7     1528.99     1514.44     56.31 o 
   1   5   7     2104.73     2000.62     71.21 o 
   2   5   7     3350.89     3018.60    103.41 o 
   3   5   7     7566.96     6929.59    256.02 o 
   4   5   7     6697.95     6522.45    214.88 o 
   5   5   7     6685.47     6751.61    233.97 o 
   6   5   7     2519.72     2733.77     84.41 o 
   7   5   7      945.31     1119.25     41.57 o 
   8   5   7      275.06      370.23     23.21 o 
   9   5   7       38.25       47.89     14.04 o 
  10   5   7       89.82       80.16     15.03 o 
  11   5   7      258.53      244.93     20.88 o 
  12   5   7      669.43      584.93     30.80 o 
  13   5   7     1206.55     1161.92     47.07 o 
 -13   6   7     1305.07     1621.50     92.99 o 
 -12   6   7     1497.30     1911.19    104.63 o 
 -11   6   7     2288.93     2485.08     97.76 o 
 -10   6   7     1611.08     1565.91     68.64 o 
  -9   6   7     1108.15     1025.34     65.59 o 
  -8   6   7     1086.37      833.94    110.63 o 
  -7   6   7      152.77       65.55     26.30 o 
  -6   6   7      254.01      265.47     26.22 o 
  -5   6   7      725.30      656.59     26.44 o 
  -4   6   7     1812.89     1829.24     57.82 o 
  -3   6   7     1765.47     1860.78     98.65 o 
  -2   6   7     4842.62     4644.01    154.64 o 
  -1   6   7     2963.10     3070.04    133.03 o 
   0   6   7     1623.26     1778.76     65.50 o 
   1   6   7     2457.48     2587.97     90.80 o 
   2   6   7     1836.46     1994.02     73.18 o 
   3   6   7      339.61      366.46     25.23 o 
   4   6   7      152.62      119.19     16.74 o 
   5   6   7      106.62       74.37     16.33 o 
   6   6   7       83.87       49.83     16.29 o 
   7   6   7      252.67      207.65     22.30 o 
   8   6   7      517.53      541.99     34.75 o 
   9   6   7      738.05      779.76     41.97 o 
  10   6   7     1145.84     1356.01     61.03 o 
  -7   7   7      167.19      163.26     24.17 o 
  -6   7   7      137.12      173.78     23.98 o 
  -5   7   7      119.00      144.78     26.27 o 
  -4   7   7      299.05      356.90     46.05 o 
  -3   7   7      519.22      500.57     34.34 o 
  -2   7   7      625.30      547.83     35.51 o 
  -1   7   7      857.95      818.68     48.82 o 
   0   7   7      881.48      829.11     38.35 o 
   1   7   7      576.42      619.68     32.64 o 
   2   7   7      225.09      292.04     25.72 o 
   3   7   7       62.85       95.81     17.69 o 
   4   7   7       37.98       12.25     15.84 o 
 -19   0   8     1110.78      717.63     58.84 o 
 -18   0   8     2865.19     2611.13    116.02 o 
 -17   0   8     5631.84     5214.49    214.20 o 
 -16   0   8    10304.36     9154.50    638.18 o 
 -15   0   8    11339.82    10553.49    587.63 o 
 -14   0   8    12345.91    12462.21    401.08 o 
 -13   0   8     6402.91     6891.28    224.98 o 
 -12   0   8      476.81      574.58     26.53 o 
 -11   0   8       78.18      103.44     10.47 o 
 -10   0   8      402.64      491.57     27.52 o 
  -9   0   8     1014.00      965.61     35.35 o 
  -8   0   8     8216.35     7942.17    254.95 o 
  -7   0   8    30770.41    30819.01    977.43 o 
  -6   0   8    54606.09    56843.13   1803.69 o 
  -5   0   8    45273.71    47199.55   1497.71 o 
  -4   0   8    32751.60    33907.48   1076.35 o 
  -3   0   8    20523.04    20784.09    659.19 o 
  -2   0   8     2043.15     1864.64     61.65 o 
  -1   0   8      379.72      371.72     15.47 o 
   0   0   8     3065.49     3316.71    108.56 o 
   1   0   8     1493.82     1537.83     51.82 o 
   2   0   8     5560.01     5858.81    187.37 o 
   3   0   8     9744.28    10110.82    565.41 o 
   4   0   8    49930.11    51597.25   1639.59 o 
   5   0   8    52823.77    53904.04   1715.61 o 
   6   0   8    26313.11    25742.59    818.27 o 
   7   0   8    10493.93    10774.06    343.84 o 
   8   0   8     5750.93     5680.02    184.69 o 
   9   0   8      135.22      138.55     12.13 o 
  10   0   8      112.80      157.24     33.90 o 
  11   0   8       84.27       58.84     23.03 o 
  12   0   8       77.41        8.95     19.19 o 
  13   0   8     1081.00      786.71     65.24 o 
  14   0   8      760.68      584.60     56.28 o 
  15   0   8     2396.16     2334.55    152.23 o 
  16   0   8     1882.05     1914.97    130.48 o 
  17   0   8      957.52     1161.52     90.82 o 
  18   0   8      410.51      509.12     56.28 o 
 -21   1   8      653.67      655.40     55.01 o 
 -20   1   8     1185.17     1147.47     65.13 o 
 -19   1   8      855.96      714.21     75.28 o 
 -18   1   8     1024.36      848.52     42.66 o 
 -17   1   8     1226.08     1094.82     40.81 o 
 -16   1   8     1617.86     1505.55     45.37 o 
 -15   1   8     1903.70     1872.38     53.20 o 
 -14   1   8     4021.12     4053.77     96.32 o 
 -13   1   8     4084.13     4058.59     95.78 o 
 -12   1   8     6667.82     6744.06    155.23 o 
 -11   1   8     7315.87     7250.87    166.25 o 
 -10   1   8     6762.98     6562.75    164.73 o 
  -9   1   8    10162.87    10118.86    250.37 o 
  -8   1   8    13938.13    14558.37    328.12 o 
  -7   1   8     2806.08     2940.01     68.72 o 
  -6   1   8     7798.61     8516.61    192.84 o 
  -5   1   8     6619.49     7401.80    167.58 o 
  -4   1   8     3517.49     3600.03     82.60 o 
  -3   1   8    14093.66    14725.78    331.59 o 
  -2   1   8     5655.41     5272.72    120.18 o 
  -1   1   8    22104.90    22636.98    508.38 o 
   0   1   8    21636.43    21238.81    585.72 o 
   1   1   8    11224.99    10904.61    245.81 o 
   2   1   8     9829.96    10055.25    227.14 o 
   3   1   8    11907.85    12229.05    275.48 o 
   4   1   8     5355.42     5451.16    124.41 o 
   5   1   8     2959.47     2993.00     69.62 o 
   6   1   8     2081.98     2055.95     60.30 o 
   7   1   8     2793.74     2712.89     69.60 o 
   8   1   8     2065.01     1978.68     71.89 o 
   9   1   8     4391.60     4093.14    204.48 o 
  10   1   8     2607.64     2578.73    106.54 o 
  11   1   8     2583.74     2525.17     77.10 o 
  12   1   8     2328.92     2128.33    120.97 o 
  13   1   8     1229.98     1127.25    251.36 o 
  14   1   8     1069.84      838.97    283.34 o 
  15   1   8      788.55      649.43    267.99 o 
  16   1   8      255.46      222.65     44.13 o 
  17   1   8       74.76       99.48     21.65 o 
  18   1   8      118.47      144.32     26.22 o 
 -21   2   8      924.92      857.29    109.70 o 
 -20   2   8     1585.38     1472.78     64.81 o 
 -19   2   8     1071.34      945.87     47.96 o 
 -18   2   8      189.62      174.82     22.17 o 
 -17   2   8       26.79       26.91     15.99 o 
 -16   2   8      169.50      144.02     18.97 o 
 -15   2   8       19.66        6.53     13.33 o 
 -14   2   8       69.48       50.05      9.52 o 
 -13   2   8     3043.18     2990.23     79.86 o 
 -12   2   8     7709.99     7707.76    194.58 o 
 -11   2   8    15284.26    15252.21    378.66 o 
 -10   2   8    16778.90    17280.62    427.33 o 
  -9   2   8    13742.81    14192.24    352.01 o 
  -8   2   8     2811.63     2833.51     73.95 o 
  -7   2   8       70.62       76.02      6.89 o 
  -6   2   8      204.12      196.95     12.28 o 
  -5   2   8      113.56       94.89      8.34 o 
  -4   2   8     3135.27     3653.18    135.96 o 
  -3   2   8     4454.24     4924.74    171.65 o 
  -2   2   8    13219.47    13037.32    293.54 o 
  -1   2   8    27612.77    25712.23    707.84 o 
   0   2   8    33485.43    31981.46    717.26 o 
   1   2   8    20037.24    19001.68    426.94 o 
   2   2   8     9609.95     8780.83    198.65 o 
   3   2   8      806.97      657.95     27.70 o 
   4   2   8      100.75      100.53      8.77 o 
   5   2   8     1329.51     1163.80     60.92 o 
   6   2   8      446.14      376.98     17.55 o 
   7   2   8      528.95      563.95     22.81 o 
   8   2   8     2886.16     2875.30     85.91 o 
   9   2   8     5067.21     4961.98    143.50 o 
  10   2   8     7583.00     7645.17    218.98 o 
  11   2   8     4868.07     5014.12    231.90 o 
  12   2   8     1734.78     1784.97    111.34 o 
  13   2   8      517.73      489.63     33.24 o 
  14   2   8      221.40      281.61     48.59 o 
  15   2   8        8.64        6.47     30.70 o 
  16   2   8        6.11        6.40     24.94 o 
  17   2   8       38.66       28.08     40.93 o 
 -20   3   8       30.90       45.70     22.27 o 
 -19   3   8      397.92      427.72     33.23 o 
 -18   3   8      529.06      619.62     49.56 o 
 -17   3   8      683.46      757.96     49.91 o 
 -16   3   8      759.67      799.27     41.92 o 
 -15   3   8      369.76      352.23     27.85 o 
 -14   3   8      892.82      881.65     42.17 o 
 -13   3   8       22.86       23.89     17.39 o 
 -12   3   8       78.82      100.00     10.23 o 
 -11   3   8       84.74      117.03     10.62 o 
 -10   3   8      593.23      659.77     23.94 o 
  -9   3   8     1586.84     1700.97     48.65 o 
  -8   3   8     1543.17     1598.09     45.62 o 
  -7   3   8     5320.15     5112.03    131.04 o 
  -6   3   8     6152.32     5631.58    143.49 o 
  -5   3   8     4761.52     4314.51    117.28 o 
  -4   3   8     4341.11     3955.58    101.96 o 
  -3   3   8      694.11      585.52     20.08 o 
  -2   3   8     1405.50     1351.54     63.12 o 
  -1   3   8       66.26       61.05      7.94 o 
   0   3   8       22.79       42.04     11.89 o 
   1   3   8     1536.74     1265.54    110.53 o 
   2   3   8       29.94       36.03      6.25 o 
   3   3   8      638.53      572.36     18.46 o 
   4   3   8     1656.43     1657.26     51.54 o 
   5   3   8     6405.50     6698.33    189.71 o 
   6   3   8     4031.05     4480.83    129.79 o 
   7   3   8     2056.33     2291.57     70.63 o 
   8   3   8      641.63      713.43     44.02 o 
   9   3   8      268.69      280.22     23.66 o 
  10   3   8      245.24      208.67     25.53 o 
  11   3   8        9.64       21.97     12.64 o 
  12   3   8       11.37        2.97     12.64 o 
  13   3   8       96.95       85.75     15.39 o 
  14   3   8      156.71      185.61     18.28 o 
  15   3   8      264.69      339.49     24.56 o 
  16   3   8      289.97      348.70     57.47 o 
 -18   4   8       31.96       37.93     22.40 o 
 -17   4   8      169.92      192.41     26.12 o 
 -16   4   8      502.08      537.69     38.09 o 
 -15   4   8     1296.61     1323.23     62.84 o 
 -14   4   8      839.82      817.61     47.68 o 
 -13   4   8       11.22        6.75     15.31 o 
 -12   4   8      777.18      979.07     54.99 o 
 -11   4   8     1236.71     1413.43     73.59 o 
 -10   4   8      828.40      886.01     35.48 o 
  -9   4   8      520.69      526.05     21.21 o 
  -8   4   8        1.25        6.94      8.24 o 
  -7   4   8     1268.29     1331.54     40.21 o 
  -6   4   8     2397.43     2278.71     63.23 o 
  -5   4   8     5183.31     4608.15    158.19 o 
  -4   4   8     2690.17     2352.93    123.57 o 
  -3   4   8       69.26       55.89     10.32 o 
  -2   4   8      438.88      361.20     22.39 o 
  -1   4   8      883.43      746.91     28.59 o 
   0   4   8     1771.08     1686.72     55.02 o 
   1   4   8      576.55      561.11     21.22 o 
   2   4   8      231.53      201.16     20.88 o 
   3   4   8       38.47       55.63      9.61 o 
   4   4   8     1486.87     1307.82     43.88 o 
   5   4   8     4565.54     4416.67    233.50 o 
   6   4   8     1945.92     2074.74     65.79 o 
   7   4   8      251.99      255.66     21.76 o 
   8   4   8       36.19        6.54     12.37 o 
   9   4   8      275.76      201.23     17.54 o 
  10   4   8      179.92      143.95     16.50 o 
  11   4   8      424.91      364.28     23.88 o 
  12   4   8       34.29       20.56     13.76 o 
  13   4   8      139.09      108.20     16.81 o 
  14   4   8      255.25      213.24     20.67 o 
 -16   5   8      411.63      568.48     54.15 o 
 -15   5   8      236.11      304.46     31.76 o 
 -14   5   8       11.94       37.95     21.81 o 
 -13   5   8       19.47       30.55     20.12 o 
 -12   5   8      233.04      296.02     36.96 o 
 -11   5   8       87.55      110.62     19.80 o 
 -10   5   8       25.88       27.98     15.80 o 
  -9   5   8       21.01       44.57     17.23 o 
  -8   5   8     1043.28     1130.46     36.50 o 
  -7   5   8     3537.55     3445.11    108.97 o 
  -6   5   8     1073.47     1013.78     42.84 o 
  -5   5   8      722.92      643.52     36.58 o 
  -4   5   8      383.84      350.08     17.95 o 
  -3   5   8      115.30       98.85     11.63 o 
  -2   5   8      674.59      663.13     26.92 o 
  -1   5   8        1.25       -1.69     16.50 o 
   0   5   8      967.89     1015.39     51.86 o 
   1   5   8       45.37       74.17     12.43 o 
   2   5   8       37.01       51.77     12.60 o 
   3   5   8       21.32        9.62     11.60 o 
   4   5   8      477.84      454.19     26.92 o 
   5   5   8      911.02     1032.06     44.46 o 
   6   5   8     1232.07     1353.70     54.73 o 
   7   5   8      564.00      619.18     33.69 o 
   8   5   8      339.38      353.92     26.75 o 
   9   5   8        2.00       -7.24     12.81 o 
  10   5   8      110.39      124.19     17.49 o 
  11   5   8      172.90      226.60     20.95 o 
  12   5   8       87.31      123.95     17.85 o 
 -13   6   8      480.12      550.21     59.43 o 
 -12   6   8      191.73      251.30     28.79 o 
 -11   6   8        9.42       24.78     20.62 o 
 -10   6   8       12.39       39.58     19.51 o 
  -9   6   8       90.05       58.49     19.24 o 
  -8   6   8       26.76       22.51     17.23 o 
  -7   6   8     1150.87     1096.01    114.51 o 
  -6   6   8     2129.01     2014.41     68.15 o 
  -5   6   8     2577.59     2558.08     71.99 o 
  -4   6   8     1947.40     1953.45     59.11 o 
  -3   6   8     1456.97     1454.16     63.06 o 
  -2   6   8      646.04      731.67     40.06 o 
  -1   6   8       15.50       20.18     12.95 o 
   0   6   8      103.54       80.23     18.93 o 
   1   6   8      103.79      109.58     15.86 o 
   2   6   8      263.96      218.62     20.05 o 
   3   6   8      701.28      630.87     32.77 o 
   4   6   8     1150.30     1046.87     45.59 o 
   5   6   8      910.59      822.88     59.62 o 
   6   6   8      725.07      721.79     37.31 o 
   7   6   8      227.59      257.86     24.60 o 
   8   6   8       27.93       44.14     17.72 o 
   9   6   8       13.54       29.68     18.13 o 
  -6   7   8       59.97       47.51     24.56 o 
  -5   7   8       80.07       64.60     23.63 o 
  -4   7   8      223.19      200.23     23.96 o 
  -3   7   8      481.86      428.26     26.15 o 
  -2   7   8      672.65      701.41     33.03 o 
  -1   7   8     1078.33     1160.03     56.79 o 
   0   7   8     1786.83     1960.63     96.39 o 
   1   7   8     1580.29     1838.78     88.52 o 
   2   7   8     1376.75     1543.06     61.32 o 
 -21   1   9      250.71      200.91     29.81 o 
 -20   1   9       90.98       79.38     19.76 o 
 -19   1   9       89.75       91.18     19.00 o 
 -18   1   9       15.40        1.93     14.66 o 
 -17   1   9     1515.93     1344.59     45.27 o 
 -16   1   9     2639.79     2518.88     70.04 o 
 -15   1   9     4212.60     4153.80    108.72 o 
 -14   1   9     4009.41     4118.60    107.13 o 
 -13   1   9     1633.36     1757.51     55.76 o 
 -12   1   9        9.75       23.41      7.05 o 
 -11   1   9     2585.75     2516.33     66.28 o 
 -10   1   9     3239.28     3163.78     99.56 o 
  -9   1   9     1177.46     1149.98     29.56 o 
  -8   1   9      217.73      279.62     10.80 o 
  -7   1   9     3373.10     3492.09     81.17 o 
  -6   1   9    19514.91    20290.44    456.38 o 
  -5   1   9    28879.28    30302.90    679.79 o 
  -4   1   9    28432.98    29813.86    668.78 o 
  -3   1   9    20192.45    20871.45    469.04 o 
  -2   1   9     2626.88     2718.21     63.44 o 
  -1   1   9     1670.98     1983.89     46.88 o 
   0   1   9    14033.98    14446.97    325.56 o 
   1   1   9     7274.85     6947.33    193.48 o 
   2   1   9     3120.60     2806.16     65.14 o 
   3   1   9      223.76      334.47     11.16 o 
   4   1   9     5338.06     5771.98    131.64 o 
   5   1   9     7483.45     7484.65    170.36 o 
   6   1   9     9105.41     9062.60    223.52 o 
   7   1   9     6186.26     5764.76    159.11 o 
   8   1   9     1444.76     1286.15     49.41 o 
   9   1   9      410.01      420.28     38.46 o 
  10   1   9       62.15       17.51     13.09 o 
  11   1   9      546.19      476.32     26.45 o 
  12   1   9       87.45       83.00     15.34 o 
  13   1   9       24.18       27.04     31.34 o 
  14   1   9      227.03      145.03     30.70 o 
  15   1   9      306.07      269.86    131.12 o 
  16   1   9      425.35      432.70    126.00 o 
  17   1   9      606.12      668.22    159.90 o 
 -21   2   9      374.91      394.91     34.03 o 
 -20   2   9      281.96      275.15     28.66 o 
 -19   2   9      164.54      182.78     24.06 o 
 -18   2   9       80.50       93.62     19.86 o 
 -17   2   9      158.49      144.58     20.26 o 
 -16   2   9      339.97      300.34     25.02 o 
 -15   2   9      485.02      460.09     20.38 o 
 -14   2   9     1090.81     1073.20     33.96 o 
 -13   2   9     1787.83     1826.41     51.64 o 
 -12   2   9     2766.93     2729.45     72.82 o 
 -11   2   9     7330.26     7461.80    188.00 o 
 -10   2   9     5873.54     6001.72    152.25 o 
  -9   2   9     4784.26     4754.94    121.34 o 
  -8   2   9     5284.64     5469.79    138.58 o 
  -7   2   9     4163.85     4565.88    115.98 o 
  -6   2   9     1440.76     1645.19     55.15 o 
  -5   2   9      116.55      100.81      7.22 o 
  -4   2   9     5982.18     7075.66    191.02 o 
  -3   2   9     2678.03     2825.90     77.92 o 
  -2   2   9     2951.44     2894.67     67.51 o 
  -1   2   9     7240.15     6792.27    189.33 o 
   0   2   9     5127.90     4656.46    106.88 o 
   1   2   9    12948.35    12135.50    273.62 o 
   2   2   9     7740.71     7352.65    166.68 o 
   3   2   9     4441.32     4224.45    103.85 o 
   4   2   9     3737.23     3528.67     89.69 o 
   5   2   9      820.47      681.68     51.17 o 
   6   2   9      806.73      674.28     41.32 o 
   7   2   9      393.63      336.86     23.82 o 
   8   2   9      760.55      674.93     26.83 o 
   9   2   9      396.71      418.92     21.44 o 
  10   2   9      242.16      289.76     23.26 o 
  11   2   9      706.37      777.64     54.28 o 
  12   2   9     1338.94     1447.38     99.33 o 
  13   2   9     1956.46     1947.99    146.53 o 
  14   2   9      672.72      654.00     74.55 o 
  15   2   9      305.79      332.83    115.77 o 
  16   2   9      269.56      214.76     76.11 o 
 -20   3   9     1430.82     1402.85    102.41 o 
 -19   3   9     1831.12     1866.64     82.38 o 
 -18   3   9      989.45      925.91     47.35 o 
 -17   3   9       50.31       48.26     18.61 o 
 -16   3   9      123.03      132.84     20.48 o 
 -15   3   9       31.52       38.78     16.37 o 
 -14   3   9       34.63       42.77     15.52 o 
 -13   3   9     1000.08     1111.47     35.17 o 
 -12   3   9     5780.40     6247.47    178.71 o 
 -11   3   9    10764.06    11336.76    283.78 o 
 -10   3   9    11695.19    12251.10    306.60 o 
  -9   3   9    13662.08    14064.47    350.17 o 
  -8   3   9     8744.31     9019.29    226.94 o 
  -7   3   9     2614.94     2531.89     68.27 o 
  -6   3   9      112.66      116.14      9.23 o 
  -5   3   9       69.07       74.06      8.07 o 
  -4   3   9      158.94      186.72     13.94 o 
  -3   3   9      674.24      625.53     21.42 o 
  -2   3   9     6836.12     6148.10    200.30 o 
  -1   3   9    13948.76    12265.83    344.44 o 
   0   3   9    22601.48    20213.08    608.35 o 
   1   3   9    28232.96    23875.88    915.83 o 
   2   3   9    16206.68    13213.70    808.28 o 
   3   3   9     4349.83     4097.40    232.06 o 
   4   3   9      634.08      677.24     26.43 o 
   5   3   9      113.17       94.98     10.84 o 
   6   3   9      559.65      566.14     23.67 o 
   7   3   9      323.01      293.01     18.12 o 
   8   3   9     2719.64     2640.42     80.74 o 
   9   3   9     2748.08     2694.66     82.79 o 
  10   3   9     3761.14     3650.60    109.78 o 
  11   3   9     4259.93     4244.42    157.32 o 
  12   3   9     1987.18     2016.08    122.41 o 
  13   3   9      747.18      816.25     54.87 o 
  14   3   9      136.02      162.04     18.28 o 
  15   3   9       10.22        9.76     15.92 o 
 -18   4   9     1878.98     2054.83    155.98 o 
 -17   4   9     3235.69     3525.16    143.75 o 
 -16   4   9     2289.11     2588.29    120.80 o 
 -15   4   9     2622.23     2873.40    183.39 o 
 -14   4   9     2022.22     2141.65     84.10 o 
 -13   4   9      855.11     1045.76     66.03 o 
 -12   4   9      277.73      322.83     26.67 o 
 -11   4   9      127.16      146.41     11.97 o 
 -10   4   9      712.63      820.32     28.60 o 
  -9   4   9     1194.60     1413.27     44.16 o 
  -8   4   9     2664.68     2852.15     77.76 o 
  -7   4   9     6569.57     6593.20    169.07 o 
  -6   4   9     9231.82     8626.74    218.68 o 
  -5   4   9    11038.07     9568.57    388.35 o 
  -4   4   9     9814.57     9024.54    290.89 o 
  -3   4   9     9675.18     9069.72    292.32 o 
  -2   4   9     4539.85     4240.02    140.01 o 
  -1   4   9     2301.84     1966.96    105.20 o 
   0   4   9     1686.09     1477.44     43.26 o 
   1   4   9      787.04      792.96     29.75 o 
   2   4   9      920.16      760.46     41.49 o 
   3   4   9     4084.84     3750.95    136.66 o 
   4   4   9     2331.99     2303.12     81.54 o 
   5   4   9     6734.65     6880.42    196.29 o 
   6   4   9     7852.67     8383.88    252.58 o 
   7   4   9     4389.89     4895.51    184.08 o 
   8   4   9     2980.01     3333.83    101.08 o 
   9   4   9     1827.78     1867.55     85.86 o 
  10   4   9      717.16      694.71     31.43 o 
  11   4   9      143.92       97.06     15.62 o 
  12   4   9       80.60       44.79     14.98 o 
  13   4   9       92.18       68.47     15.61 o 
  14   4   9      119.23      118.57     18.45 o 
 -16   5   9     1308.43     1482.30    119.33 o 
 -15   5   9     1992.49     2266.50    138.45 o 
 -14   5   9     2985.37     3275.06    195.01 o 
 -13   5   9     2686.61     3003.34    156.06 o 
 -12   5   9     1363.78     1360.61     86.12 o 
 -11   5   9      570.70      625.68     63.89 o 
 -10   5   9      295.50      330.60     27.77 o 
  -9   5   9      407.13      495.69     26.06 o 
  -8   5   9      449.51      531.66     22.47 o 
  -7   5   9     1106.62     1168.40     37.64 o 
  -6   5   9     5789.32     5399.87    213.15 o 
  -5   5   9     6540.01     5693.94    384.54 o 
  -4   5   9     2526.06     2276.85     84.82 o 
  -3   5   9     4019.46     3635.60    151.56 o 
  -2   5   9     3926.55     3985.25    104.77 o 
  -1   5   9      977.62     1046.96     54.82 o 
   0   5   9      676.56      656.42     35.14 o 
   1   5   9      910.35      902.16     47.71 o 
   2   5   9      506.77      442.04     24.67 o 
   3   5   9     2705.23     2404.42     95.47 o 
   4   5   9     3704.45     3338.05    115.50 o 
   5   5   9     4158.90     3907.86    134.20 o 
   6   5   9     3072.95     3104.72    117.31 o 
   7   5   9     1704.55     1859.23     71.95 o 
   8   5   9      708.86      828.50     41.93 o 
   9   5   9      140.25      179.96     22.16 o 
  10   5   9      183.14      241.59     25.33 o 
  11   5   9      110.51      110.93     20.77 o 
 -12   6   9     1267.14     1504.70     78.61 o 
 -11   6   9     2166.56     2370.44    110.37 o 
 -10   6   9     2314.78     2473.33     98.28 o 
  -9   6   9      951.94      920.75     48.48 o 
  -8   6   9      720.70      643.14     69.88 o 
  -7   6   9      805.83      684.46     72.93 o 
  -6   6   9      409.06      353.75     19.34 o 
  -5   6   9      265.44      210.50     15.83 o 
  -4   6   9      318.88      258.02     18.73 o 
  -3   6   9       43.25       31.57     11.41 o 
  -2   6   9      474.11      436.30     25.02 o 
  -1   6   9     2579.58     2433.02     85.27 o 
   0   6   9     2854.65     2800.73    116.93 o 
   1   6   9     2598.34     2839.64    176.53 o 
   2   6   9     2642.10     2949.33    103.62 o 
   3   6   9     1109.01     1272.78     52.16 o 
   4   6   9      501.23      552.05     30.88 o 
   5   6   9      245.11      253.34     22.91 o 
   6   6   9       26.19       17.75     15.85 o 
   7   6   9       18.05        2.04     16.47 o 
   8   6   9      100.15       66.46     18.49 o 
  -4   7   9      138.90      166.50     28.78 o 
  -3   7   9      169.56      158.76     17.35 o 
  -2   7   9      420.24      381.24     24.74 o 
  -1   7   9      573.78      532.29     29.48 o 
   0   7   9      487.09      401.64     32.10 o 
 -20   0  10       50.70       71.64     34.54 o 
 -19   0  10       34.68       18.58     19.84 o 
 -18   0  10     1089.83      842.65     49.72 o 
 -17   0  10     2201.72     1926.01     88.82 o 
 -16   0  10     6218.76     5708.15    233.00 o 
 -15   0  10    13694.48    12920.28    433.50 o 
 -14   0  10    11654.82    11462.19    370.13 o 
 -13   0  10     9198.31     9322.47    301.62 o 
 -12   0  10     3764.50     3837.54    127.71 o 
 -11   0  10      718.43      781.13     31.18 o 
 -10   0  10     1846.72     1849.82     63.87 o 
  -9   0  10     1266.34     1390.38     49.08 o 
  -8   0  10      393.69      346.89     16.66 o 
  -7   0  10     2823.95     2832.11     93.34 o 
  -6   0  10    25464.92    27372.03   1042.97 o 
  -5   0  10    30949.25    31480.67    998.83 o 
  -4   0  10    57755.17    58919.80   1870.26 o 
  -3   0  10    40717.26    40951.36   1298.18 o 
  -2   0  10    21359.12    20591.71    654.75 o 
  -1   0  10     5640.55     5488.33    177.05 o 
   0   0  10      306.32      279.81     13.92 o 
   1   0  10      188.43      219.68     14.55 o 
   2   0  10     3508.43     4456.93    151.10 o 
   3   0  10     2632.14     2669.92    383.76 o 
   4   0  10     4112.02     4229.54    305.73 o 
   5   0  10    13924.98    14362.53    458.73 o 
   6   0  10    18522.28    19232.20    613.70 o 
   7   0  10    12160.36    12437.62    399.08 o 
   8   0  10     8207.71     8298.89    268.16 o 
   9   0  10     3285.93     3187.18    129.51 o 
  10   0  10      163.49      150.95     29.42 o 
  11   0  10      248.48      268.63     38.38 o 
  12   0  10       23.94       16.63     21.75 o 
  13   0  10      193.80      124.08     29.42 o 
  14   0  10      620.54      387.60     47.33 o 
  15   0  10     1045.20      808.46     70.36 o 
  16   0  10     1189.85     1092.44     89.54 o 
 -21   1  10      656.09      637.04     72.91 o 
 -20   1  10      823.37      760.03     52.86 o 
 -19   1  10     1088.45      938.44     46.08 o 
 -18   1  10     1151.87     1077.10     41.24 o 
 -17   1  10     1129.51     1051.25     35.51 o 
 -16   1  10     1597.98     1421.37     55.98 o 
 -15   1  10     1090.56     1057.14     38.52 o 
 -14   1  10     1665.44     1664.42     53.99 o 
 -13   1  10     3792.92     3676.79    106.91 o 
 -12   1  10     5786.91     5908.11    167.44 o 
 -11   1  10     6901.50     6751.29    169.39 o 
 -10   1  10     7320.07     7001.37    175.58 o 
  -9   1  10     8277.43     7880.31    196.71 o 
  -8   1  10     3847.74     3675.23     85.43 o 
  -7   1  10     7158.10     7127.02    162.30 o 
  -6   1  10     5770.96     5967.45    149.28 o 
  -5   1  10     4602.59     4964.18    113.58 o 
  -4   1  10     5636.86     6234.13    141.95 o 
  -3   1  10    10392.87    11267.49    254.50 o 
  -2   1  10     9561.71    10296.22    232.89 o 
  -1   1  10     8149.77     8012.23    181.87 o 
   0   1  10     6830.86     6813.07    154.88 o 
   1   1  10    10847.26    10497.72    291.39 o 
   2   1  10     8940.25     8896.19    201.52 o 
   3   1  10     6709.48     6625.98    150.92 o 
   4   1  10     5456.91     5477.84    125.53 o 
   5   1  10     4746.91     4784.75    110.26 o 
   6   1  10     4220.80     4153.23     96.02 o 
   7   1  10     4344.54     4358.77    143.09 o 
   8   1  10     1893.48     1787.74    115.94 o 
   9   1  10      896.15      819.71     50.51 o 
  10   1  10     2261.19     2182.89    124.45 o 
  11   1  10     1244.15     1208.39     81.82 o 
  12   1  10     1719.89     1606.01     78.14 o 
  13   1  10     1251.36     1205.31     63.73 o 
  14   1  10      499.95      491.64    110.65 o 
  15   1  10      177.89      128.70     55.01 o 
  16   1  10      295.67      322.41    147.75 o 
 -20   2  10     1606.06     1491.15     71.66 o 
 -19   2  10     2108.84     1899.29     76.73 o 
 -18   2  10     1442.73     1318.33     57.64 o 
 -17   2  10     1821.45     1740.61     69.47 o 
 -16   2  10       31.41       35.07     12.20 o 
 -15   2  10      236.12      215.82     14.44 o 
 -14   2  10       23.08       10.73      9.06 o 
 -13   2  10       86.86       90.60     10.24 o 
 -12   2  10     2295.94     2251.64     61.57 o 
 -11   2  10     9895.25    10140.59    253.50 o 
 -10   2  10    16534.08    17067.92    422.64 o 
  -9   2  10    21252.54    22090.25    545.07 o 
  -8   2  10    22239.34    22972.81    566.93 o 
  -7   2  10    10822.92    11347.59    282.10 o 
  -6   2  10     2284.35     2418.02     63.37 o 
  -5   2  10      764.56      827.86     25.01 o 
  -4   2  10     2288.83     2534.44     85.10 o 
  -3   2  10      541.32      565.73     24.98 o 
  -2   2  10      308.47      355.88     11.77 o 
  -1   2  10     6640.30     6406.03    161.54 o 
   0   2  10    18851.69    17995.98    405.31 o 
   1   2  10    18727.77    17301.46    389.42 o 
   2   2  10    17299.83    15751.13    386.63 o 
   3   2  10     9314.90     8834.91    218.03 o 
   4   2  10     2198.62     2131.86     56.08 o 
   5   2  10       66.60       96.91     10.16 o 
   6   2  10       29.45       20.95      7.78 o 
   7   2  10       21.06        2.71     12.15 o 
   8   2  10      146.43      140.77     30.06 o 
   9   2  10     1119.56     1056.84     63.87 o 
  10   2  10     1421.70     1323.65     45.92 o 
  11   2  10     2707.44     2527.47    103.58 o 
  12   2  10     3922.32     3732.24    208.64 o 
  13   2  10     1511.65     1517.50    113.76 o 
  14   2  10      253.16      334.88     83.79 o 
  15   2  10      216.24      290.57     97.22 o 
  16   2  10        4.72       15.35     42.21 o 
 -19   3  10       88.92       72.91     23.93 o 
 -18   3  10      123.20       81.19     22.40 o 
 -17   3  10      490.82      495.62     34.44 o 
 -16   3  10     2062.78     2092.98     82.40 o 
 -15   3  10     1710.43     1724.30     81.39 o 
 -14   3  10     1610.36     1466.05     60.98 o 
 -13   3  10     1751.88     1730.25     50.37 o 
 -12   3  10      599.01      565.58     22.19 o 
 -11   3  10      100.38      123.66     11.34 o 
 -10   3  10       13.87       20.59      8.97 o 
  -9   3  10       41.53       72.09     10.11 o 
  -8   3  10      582.67      635.22     23.08 o 
  -7   3  10     1659.11     1712.84     48.31 o 
  -6   3  10     2896.14     2847.45     75.77 o 
  -5   3  10     4378.22     4060.02    104.94 o 
  -4   3  10     5955.06     5301.00    135.21 o 
  -3   3  10     5778.48     5217.17    132.94 o 
  -2   3  10     3124.73     3032.79    103.01 o 
  -1   3  10     3365.98     3218.59     84.93 o 
   0   3  10       64.04       57.52      8.32 o 
   1   3  10       69.93       97.54     15.89 o 
   2   3  10       50.02       61.62     10.81 o 
   3   3  10       18.74       10.79      7.41 o 
   4   3  10     1367.49     1204.33     60.76 o 
   5   3  10       63.99       66.10     11.16 o 
   6   3  10       75.46       87.45     11.08 o 
   7   3  10     2785.94     3037.21     91.38 o 
   8   3  10     2204.74     2467.36     76.24 o 
   9   3  10      818.24      936.29     41.52 o 
  10   3  10      768.20      783.81     57.05 o 
  11   3  10      102.75       85.25     16.12 o 
  12   3  10        5.71        3.67     12.60 o 
  13   3  10        3.59        2.74     13.45 o 
  14   3  10        5.99       -3.47     18.39 o 
  15   3  10       21.86       12.37     17.69 o 
 -18   4  10      270.02      250.99     28.99 o 
 -17   4  10       24.31       32.01     21.92 o 
 -16   4  10      287.79      302.41     29.33 o 
 -15   4  10      801.50      859.03     47.78 o 
 -14   4  10     1098.28     1192.32     56.41 o 
 -13   4  10     1078.19      997.11     48.37 o 
 -12   4  10      474.26      415.91     30.78 o 
 -11   4  10       72.38      110.97     11.58 o 
 -10   4  10      850.91      959.39     36.58 o 
  -9   4  10      754.73      843.67     29.00 o 
  -8   4  10      704.90      696.90     25.40 o 
  -7   4  10       58.86       57.25      9.29 o 
  -6   4  10      828.97      803.94     27.85 o 
  -5   4  10     2752.82     2503.05     68.88 o 
  -4   4  10     4730.55     4218.44    135.63 o 
  -3   4  10     2713.87     2632.64    106.96 o 
  -2   4  10     1643.03     1655.43     58.81 o 
  -1   4  10       52.62       81.10     11.44 o 
   0   4  10     1902.01     1492.72     74.72 o 
   1   4  10     5528.08     4788.53    158.06 o 
   2   4  10      435.48      413.95     30.70 o 
   3   4  10        7.82       29.15     33.26 o 
   4   4  10      260.57      155.43     16.15 o 
   5   4  10     1495.78     1302.31     51.68 o 
   6   4  10      820.37      793.40     37.08 o 
   7   4  10     1077.68     1083.75     46.51 o 
   8   4  10      289.33      361.78     34.46 o 
   9   4  10        1.40       27.91     13.20 o 
  10   4  10      127.23       96.46     16.99 o 
  11   4  10      294.10      245.48     20.52 o 
  12   4  10      155.12      140.19     17.91 o 
  13   4  10       29.05       20.04     15.16 o 
 -15   5  10      456.72      612.02     57.76 o 
 -14   5  10      631.79      789.99     65.56 o 
 -13   5  10      408.53      517.65     37.49 o 
 -12   5  10        4.44       13.92     19.16 o 
 -11   5  10       99.50      144.01     31.79 o 
 -10   5  10      112.01      121.90     22.10 o 
  -9   5  10      224.15      236.52     16.45 o 
  -8   5  10       76.58       75.95     11.10 o 
  -7   5  10       18.73       12.71      9.39 o 
  -6   5  10      179.50      166.34     17.15 o 
  -5   5  10     1577.83     1528.35     55.71 o 
  -4   5  10     3459.90     3163.88    191.91 o 
  -3   5  10     1758.50     1650.25     49.39 o 
  -2   5  10      597.93      609.78     26.03 o 
  -1   5  10       57.63       45.17     12.25 o 
   0   5  10      217.83      174.55     15.68 o 
   1   5  10      143.90      151.40     18.93 o 
   2   5  10      255.48      294.93     20.94 o 
   3   5  10      207.36      273.36     26.18 o 
   4   5  10        3.07        2.10     12.77 o 
   5   5  10       57.23       61.38     14.68 o 
   6   5  10      408.68      459.36     28.61 o 
   7   5  10      484.77      609.20     34.46 o 
   8   5  10      434.07      533.32     35.55 o 
   9   5  10      305.71      364.03     28.87 o 
  10   5  10      141.31      102.54     20.39 o 
 -11   6  10       42.88       69.50     22.34 o 
 -10   6  10       85.17       85.43     22.25 o 
  -9   6  10      356.69      379.52     33.63 o 
  -8   6  10      332.57      301.65     29.55 o 
  -7   6  10      343.54      310.40     42.47 o 
  -6   6  10      466.81      408.18     21.19 o 
  -5   6  10     1896.89     1764.58     53.32 o 
  -4   6  10     1527.19     1465.87     50.46 o 
  -3   6  10      382.94      323.79     21.88 o 
  -2   6  10      520.37      549.69     28.35 o 
  -1   6  10      155.79      168.96     16.95 o 
   0   6  10       19.55        5.99     12.51 o 
   1   6  10       13.49       19.26     16.72 o 
   2   6  10       63.35       71.14     15.89 o 
   3   6  10      216.66      191.96     24.57 o 
   4   6  10      566.63      502.79     30.13 o 
   5   6  10     1117.58      979.30     53.50 o 
   6   6  10      789.89      765.70     56.86 o 
   7   6  10      751.90      787.73     41.39 o 
 -21   1  11        4.80      -12.81     25.77 o 
 -20   1  11      205.72      169.16     31.20 o 
 -19   1  11      269.04      232.14     31.62 o 
 -18   1  11      254.34      238.03     23.60 o 
 -17   1  11      155.56      147.41     16.55 o 
 -16   1  11     1927.23     1859.82     60.67 o 
 -15   1  11     3590.98     3420.17     90.69 o 
 -14   1  11    11598.58    11431.87    285.45 o 
 -13   1  11     7377.15     7638.43    192.59 o 
 -12   1  11     2458.37     2711.40     71.79 o 
 -11   1  11      424.41      529.52     22.07 o 
 -10   1  11     1439.99     1398.76     39.35 o 
  -9   1  11     1727.48     1748.76     47.51 o 
  -8   1  11     3425.43     3543.86     90.82 o 
  -7   1  11      607.60      627.43     30.76 o 
  -6   1  11      717.99      831.17     22.15 o 
  -5   1  11     9615.50    10345.48    233.75 o 
  -4   1  11    15644.47    16431.29    369.52 o 
  -3   1  11    12275.81    11931.91    269.69 o 
  -2   1  11     8609.29     8226.94    186.77 o 
  -1   1  11     1883.67     1596.17     38.86 o 
   0   1  11      659.73      821.42     21.68 o 
   1   1  11     3897.40     3836.38    108.83 o 
   2   1  11     4495.65     4426.82    102.00 o 
   3   1  11     1864.63     1775.86     43.24 o 
   4   1  11       14.10       14.96      5.25 o 
   5   1  11     1354.89     1464.09     36.81 o 
   6   1  11     7449.47     7513.87    171.64 o 
   7   1  11     8450.32     8659.16    277.76 o 
   8   1  11     3599.34     3443.54    119.28 o 
   9   1  11     1085.12      995.04     35.87 o 
  10   1  11      143.20      138.54     21.01 o 
  11   1  11      306.35      220.39     25.28 o 
  12   1  11      552.27      436.41     47.33 o 
  13   1  11      309.00      268.16     29.39 o 
  14   1  11       12.78       23.67     21.11 o 
  15   1  11      294.40      219.13     80.59 o 
 -20   2  11      794.07      845.04     47.01 o 
 -19   2  11     1328.46     1355.13     61.69 o 
 -18   2  11      859.36      887.22     46.47 o 
 -17   2  11      328.66      320.39     27.46 o 
 -16   2  11      152.19      166.74     14.29 o 
 -15   2  11       55.14       51.84     11.17 o 
 -14   2  11      766.57      789.85     27.64 o 
 -13   2  11     2088.83     2230.99     61.56 o 
 -12   2  11     2539.51     2564.84     77.67 o 
 -11   2  11     4602.89     4729.93    121.71 o 
 -10   2  11     6609.56     6748.45    170.81 o 
  -9   2  11     5598.33     5472.13    139.16 o 
  -8   2  11     5875.16     5467.76    138.78 o 
  -7   2  11     3494.32     3407.46     88.28 o 
  -6   2  11     3304.84     3382.55     87.27 o 
  -5   2  11     1256.35     1393.42     38.74 o 
  -4   2  11      704.50      822.57     25.02 o 
  -3   2  11      796.88      924.69     27.34 o 
  -2   2  11      436.20      425.92     15.59 o 
  -1   2  11     1997.85     1912.96     57.72 o 
   0   2  11     2996.88     2713.72     64.00 o 
   1   2  11     4274.37     4084.85     94.55 o 
   2   2  11     4681.29     4423.41    101.97 o 
   3   2  11     3142.60     2989.16     76.59 o 
   4   2  11     4001.60     3945.30    113.54 o 
   5   2  11     1348.70     1226.85     40.04 o 
   6   2  11      416.47      317.98     17.09 o 
   7   2  11      179.68      109.16     11.70 o 
   8   2  11      108.25      144.41     13.13 o 
   9   2  11      144.05      109.06     12.73 o 
  10   2  11     1274.36     1253.23     66.47 o 
  11   2  11     1471.42     1556.90     61.20 o 
  12   2  11      682.83      774.90     47.48 o 
  13   2  11      600.37      791.47     56.92 o 
  14   2  11      474.38      554.82    110.65 o 
  15   2  11      211.98      225.86     84.43 o 
 -19   3  11     2007.67     2100.30    132.63 o 
 -18   3  11     3348.99     3256.29    119.73 o 
 -17   3  11     1663.46     1587.80     84.95 o 
 -16   3  11      412.61      396.05     31.09 o 
 -15   3  11      360.75      360.93     34.72 o 
 -14   3  11       32.46       43.46     10.44 o 
 -13   3  11       58.57       55.64     11.51 o 
 -12   3  11      491.11      578.98     22.87 o 
 -11   3  11     2240.53     2477.35     68.07 o 
 -10   3  11     7721.73     8004.06    202.76 o 
  -9   3  11    14678.81    15254.35    380.32 o 
  -8   3  11    14186.50    14429.97    359.19 o 
  -7   3  11    11032.53    11136.45    278.51 o 
  -6   3  11     5136.74     4974.28    127.88 o 
  -5   3  11      862.25      878.91     28.08 o 
  -4   3  11       85.23       86.11     12.58 o 
  -3   3  11       63.82       70.03      8.07 o 
  -2   3  11     1034.95     1014.56     39.64 o 
  -1   3  11     4448.67     3895.56    104.27 o 
   0   3  11     6354.11     5545.08    155.62 o 
   1   3  11    12350.31    10264.87    600.84 o 
   2   3  11    11486.95    10562.72    340.38 o 
   3   3  11     4600.94     4205.24    139.90 o 
   4   3  11     2091.96     2034.29     62.15 o 
   5   3  11     3265.62     3220.57     94.86 o 
   6   3  11      328.32      288.08     19.94 o 
   7   3  11       87.00       63.56     14.90 o 
   8   3  11      217.66      179.93     20.34 o 
   9   3  11      244.66      237.00     17.91 o 
  10   3  11     1096.77     1039.45     39.94 o 
  11   3  11     2019.30     1892.38     96.93 o 
  12   3  11     1620.24     1612.76    109.31 o 
  13   3  11      966.48      994.75     76.07 o 
  14   3  11      504.69      550.17     45.25 o 
 -17   4  11     1147.44     1180.58     57.93 o 
 -16   4  11     1934.22     2047.66     96.70 o 
 -15   4  11     2515.97     2667.11    102.05 o 
 -14   4  11     2949.97     3363.54    184.21 o 
 -13   4  11     2340.88     2422.00     93.31 o 
 -12   4  11     1593.97     1653.78     49.76 o 
 -11   4  11      715.50      763.28     31.68 o 
 -10   4  11      706.23      766.97     28.02 o 
  -9   4  11      829.72      887.90     30.50 o 
  -8   4  11     1221.00     1352.55     41.65 o 
  -7   4  11     1942.89     1956.51     56.19 o 
  -6   4  11     3998.37     3782.42    100.37 o 
  -5   4  11     5671.09     5037.86    130.49 o 
  -4   4  11     8301.72     7167.50    201.61 o 
  -3   4  11     8324.31     7286.18    236.61 o 
  -2   4  11     5646.49     5128.33    168.67 o 
  -1   4  11     2385.34     2196.51     76.16 o 
   0   4  11     5685.63     5075.35    147.33 o 
   1   4  11     2958.64     2707.11     92.93 o 
   2   4  11      763.47      659.83     29.76 o 
   3   4  11     2657.35     2310.32     81.16 o 
   4   4  11      535.29      440.11     28.95 o 
   5   4  11     1095.95     1057.90     75.47 o 
   6   4  11     2806.99     2994.91    132.59 o 
   7   4  11     2582.02     2939.43    104.58 o 
   8   4  11     2730.62     3006.61    107.15 o 
   9   4  11     1927.18     2129.04     81.03 o 
  10   4  11     1082.70     1142.37     51.49 o 
  11   4  11      407.76      345.99     28.12 o 
  12   4  11      148.47      127.50     17.65 o 
 -15   5  11     1812.63     2099.80    130.10 o 
 -14   5  11     1719.90     2146.87    114.40 o 
 -13   5  11     2371.71     2687.78    151.32 o 
 -12   5  11     2745.93     3049.56    248.76 o 
 -11   5  11     1646.97     1658.58    142.74 o 
 -10   5  11      274.62      271.91     21.47 o 
  -9   5  11       98.38      103.44     12.41 o 
  -8   5  11      321.26      314.63     18.33 o 
  -7   5  11      345.29      349.80     18.26 o 
  -6   5  11      765.68      724.71     28.85 o 
  -5   5  11     5066.79     4311.93    242.69 o 
  -4   5  11     7871.84     7029.58    229.13 o 
  -3   5  11     8043.12     7003.55    296.74 o 
  -2   5  11     4128.15     3908.32    116.66 o 
  -1   5  11     2187.49     2127.55     80.26 o 
   0   5  11     1119.64     1171.99     45.86 o 
   1   5  11      284.72      295.01     20.37 o 
   2   5  11      543.19      499.25     26.74 o 
   3   5  11      620.78      594.66     36.63 o 
   4   5  11     1294.59     1063.60     52.86 o 
   5   5  11     1959.71     1836.86    161.18 o 
   6   5  11     2375.37     2304.07     98.95 o 
   7   5  11     2463.48     2468.15    124.36 o 
   8   5  11     1837.16     1911.57     74.81 o 
   9   5  11      575.70      695.72     40.34 o 
 -11   6  11      897.66     1108.17     98.38 o 
 -10   6  11     1869.67     2068.83    130.34 o 
  -9   6  11     2115.26     2178.03     89.39 o 
  -8   6  11     2110.63     2061.57    113.18 o 
  -7   6  11     1551.06     1637.73     60.95 o 
  -6   6  11      727.23      674.57     37.18 o 
  -5   6  11      156.05      145.06     15.22 o 
  -4   6  11       76.38       62.68     13.48 o 
  -3   6  11      341.14      259.15     19.63 o 
  -2   6  11      378.45      294.92     21.00 o 
  -1   6  11      439.87      387.12     24.21 o 
   0   6  11     1042.97      987.82     41.95 o 
   1   6  11     1612.96     1581.15     60.44 o 
   2   6  11     1832.52     1945.24     71.96 o 
   3   6  11     1350.46     1483.94     70.06 o 
   4   6  11     1253.93     1479.25     59.63 o 
   5   6  11      533.46      666.62     87.63 o 
 -20   0  12       90.53       56.92     25.33 o 
 -19   0  12       32.51        9.63     21.24 o 
 -18   0  12      133.15      120.46     23.52 o 
 -17   0  12      119.54       89.72     20.75 o 
 -16   0  12     1660.64     1505.38     72.21 o 
 -15   0  12     6946.96     6489.90    261.01 o 
 -14   0  12    10734.44    10504.24    415.05 o 
 -13   0  12    12630.85    12465.92    490.38 o 
 -12   0  12    16937.80    16546.66    646.75 o 
 -11   0  12     5741.72     6009.89    240.65 o 
 -10   0  12     5406.09     5608.77    224.45 o 
  -9   0  12      392.53      405.34     20.46 o 
  -8   0  12      262.71      289.87     24.00 o 
  -7   0  12      116.30      119.37     10.35 o 
  -6   0  12      972.04     1095.00     39.58 o 
  -5   0  12    13987.07    15208.30    484.83 o 
  -4   0  12    46741.41    48953.21   1552.83 o 
  -3   0  12    47303.74    49000.16   1556.19 o 
  -2   0  12    33329.00    34633.75   1100.23 o 
  -1   0  12    34575.88    35775.87   1136.82 o 
   0   0  12    11251.27    11532.07    368.87 o 
   1   0  12      494.02      444.58     24.56 o 
   2   0  12      863.99     1045.65     38.77 o 
   3   0  12      244.70      205.30     15.22 o 
   4   0  12      370.01      431.09     35.82 o 
   5   0  12     2607.01     2917.17     98.20 o 
   6   0  12     6405.10     7126.41    231.07 o 
   7   0  12    10449.40    11002.42    354.40 o 
   8   0  12     8225.49     8432.51    480.98 o 
   9   0  12     6368.05     6417.76    370.97 o 
  10   0  12     2414.89     2458.63    154.78 o 
  11   0  12      751.07      739.38     63.96 o 
  12   0  12      181.04      150.95     33.26 o 
  13   0  12       34.23       11.51     23.03 o 
  14   0  12       64.00       25.58     26.86 o 
  15   0  12      114.95       57.56     30.70 o 
 -20   1  12     1122.76      973.14     74.83 o 
 -19   1  12     1328.31     1257.03     54.99 o 
 -18   1  12     1374.97     1306.30     47.93 o 
 -17   1  12     1026.91     1019.59     39.74 o 
 -16   1  12      727.00      714.01     30.94 o 
 -15   1  12     2222.30     2154.38     60.30 o 
 -14   1  12     2006.06     2063.24     57.62 o 
 -13   1  12     1607.97     1657.13     47.41 o 
 -12   1  12     2637.69     2676.52     71.36 o 
 -11   1  12     3021.27     2974.30     78.00 o 
 -10   1  12     3632.49     3595.99     93.02 o 
  -9   1  12    12286.00    12194.88    302.23 o 
  -8   1  12     7629.61     7641.54    191.17 o 
  -7   1  12     7361.69     7166.48    179.16 o 
  -6   1  12    12767.13    13094.73    324.01 o 
  -5   1  12     9147.17     9541.35    236.75 o 
  -4   1  12     6515.36     7012.95    175.02 o 
  -3   1  12     4011.37     4343.03    100.15 o 
  -2   1  12     3789.65     4033.08     93.38 o 
  -1   1  12     4883.49     4972.84    114.35 o 
   0   1  12     5710.73     5859.71    134.14 o 
   1   1  12     8072.97     8145.70    227.52 o 
   2   1  12     7395.21     7608.28    173.40 o 
   3   1  12     6552.44     6790.58    155.34 o 
   4   1  12     7904.33     8107.14    184.84 o 
   5   1  12     5162.07     5406.86    124.85 o 
   6   1  12     2795.00     2744.17     81.57 o 
   7   1  12      866.19      846.92     39.48 o 
   8   1  12     1715.55     1694.55     63.56 o 
   9   1  12      814.60      724.31     29.09 o 
  10   1  12      662.53      661.43     47.02 o 
  11   1  12      725.30      635.63     65.88 o 
  12   1  12      248.39      228.35     50.53 o 
  13   1  12      220.13      172.47     25.28 o 
  14   1  12      888.33      827.70     51.56 o 
  15   1  12      842.48      785.69    138.15 o 
 -20   2  12     1832.47     1550.05     86.33 o 
 -19   2  12     2863.97     2686.25    102.22 o 
 -18   2  12     3005.73     3064.84    112.96 o 
 -17   2  12     2896.87     2794.95    103.31 o 
 -16   2  12     1357.17     1309.07     41.67 o 
 -15   2  12       45.78       50.43     11.21 o 
 -14   2  12      154.70      137.03     13.16 o 
 -13   2  12       25.72       23.51      8.98 o 
 -12   2  12      347.52      337.68     16.84 o 
 -11   2  12     1632.89     1613.96     46.10 o 
 -10   2  12     6849.70     7073.36    178.91 o 
  -9   2  12    11507.74    11987.64    298.43 o 
  -8   2  12    16667.12    17106.37    423.54 o 
  -7   2  12    14662.07    14611.50    362.40 o 
  -6   2  12     6919.81     6768.68    170.19 o 
  -5   2  12      994.34      962.39     28.88 o 
  -4   2  12       66.70       87.65      9.28 o 
  -3   2  12     1530.88     1455.45     40.26 o 
  -2   2  12      325.78      300.59     12.94 o 
  -1   2  12      473.29      484.40     28.27 o 
   0   2  12     4053.62     4193.07    118.06 o 
   1   2  12    11253.56    10894.25    269.83 o 
   2   2  12    14118.32    13183.96    301.39 o 
   3   2  12    13053.10    12386.05    304.86 o 
   4   2  12     7298.57     7116.27    200.35 o 
   5   2  12     2341.03     2326.58     69.92 o 
   6   2  12      244.60      264.90     16.90 o 
   7   2  12       58.08       41.29     10.33 o 
   8   2  12     1072.38     1021.87     43.39 o 
   9   2  12      193.78      189.22     19.76 o 
  10   2  12     1323.87     1192.75     75.89 o 
  11   2  12      618.24      552.93     37.92 o 
  12   2  12     1335.73     1192.46     64.29 o 
  13   2  12     1588.26     1622.34    130.48 o 
  14   2  12      457.37      564.12    120.25 o 
 -19   3  12       14.69       -3.77     21.92 o 
 -18   3  12      179.35      152.67     25.51 o 
 -17   3  12      447.72      371.63     32.15 o 
 -16   3  12     1230.16     1140.95     53.64 o 
 -15   3  12     2671.78     2534.53     95.72 o 
 -14   3  12     1773.31     1689.41     50.04 o 
 -13   3  12     1540.07     1535.38     46.09 o 
 -12   3  12     1585.75     1499.55     45.02 o 
 -11   3  12      954.43      924.29     30.64 o 
 -10   3  12       57.98       70.21      9.95 o 
  -9   3  12       27.68       67.52     10.21 o 
  -8   3  12       19.35       36.51      9.18 o 
  -7   3  12       20.33       33.30      9.13 o 
  -6   3  12      222.20      222.22     14.77 o 
  -5   3  12     1348.71     1250.97     37.32 o 
  -4   3  12     2284.90     2110.97     58.04 o 
  -3   3  12     4162.56     3769.44     98.05 o 
  -2   3  12     2319.67     2130.42     74.62 o 
  -1   3  12     1629.13     1569.46     44.23 o 
   0   3  12     1334.80     1266.51     42.84 o 
   1   3  12      101.12      130.66     19.81 o 
   2   3  12       69.57       90.60     12.00 o 
   3   3  12     1261.26     1343.00     50.99 o 
   4   3  12       26.18       52.05     12.25 o 
   5   3  12      734.74      722.00     32.97 o 
   6   3  12      354.95      344.46     23.09 o 
   7   3  12     1619.65     1728.83     56.68 o 
   8   3  12     1402.54     1512.62     78.10 o 
   9   3  12      819.08      941.86     36.80 o 
  10   3  12     1085.67     1198.82     44.20 o 
  11   3  12      455.63      473.39     26.17 o 
  12   3  12      222.62      197.62     18.49 o 
  13   3  12       25.02       34.71     21.75 o 
 -17   4  12      216.86      198.69     32.47 o 
 -16   4  12        1.34      -29.77     19.85 o 
 -15   4  12      130.82      133.46     24.34 o 
 -14   4  12      884.78     1003.51     69.09 o 
 -13   4  12     1514.33     1547.89     78.41 o 
 -12   4  12     1554.30     1498.84     46.37 o 
 -11   4  12      410.35      367.93     19.22 o 
 -10   4  12        0.51       11.43      9.61 o 
  -9   4  12      795.81      822.26     29.38 o 
  -8   4  12     1303.83     1300.15     40.72 o 
  -7   4  12      577.94      571.58     22.93 o 
  -6   4  12       20.87       25.56     11.77 o 
  -5   4  12       89.82       95.21     11.13 o 
  -4   4  12     1716.08     1515.77     77.66 o 
  -3   4  12     2069.24     1959.55    109.37 o 
  -2   4  12      469.46      436.95     30.80 o 
  -1   4  12      257.39      284.61     18.92 o 
   0   4  12       18.41        7.70     10.29 o 
   1   4  12       80.17       39.52     11.55 o 
   2   4  12      721.84      580.02     27.77 o 
   3   4  12     1317.92     1166.74     45.96 o 
   4   4  12      211.34      200.16     17.65 o 
   5   4  12      133.22       93.24     15.18 o 
   6   4  12      588.11      486.33     28.30 o 
   7   4  12     1317.73     1265.44     62.41 o 
   8   4  12      808.25      805.90     66.52 o 
   9   4  12      193.24      212.35     37.10 o 
  10   4  12        5.22        7.68     29.42 o 
  11   4  12       67.95       22.00     22.40 o 
 -14   5  12      573.86      728.16     87.51 o 
 -13   5  12      605.34      792.02     77.14 o 
 -12   5  12      116.35      154.56     24.99 o 
 -11   5  12       21.42       42.88     20.10 o 
 -10   5  12        4.87        1.56     11.36 o 
  -9   5  12      350.39      314.23     19.23 o 
  -8   5  12      197.76      206.51     15.34 o 
  -7   5  12        4.30        7.92      9.94 o 
  -6   5  12       39.76       27.95      9.97 o 
  -5   5  12      339.37      283.86     27.90 o 
  -4   5  12      513.88      509.57     30.96 o 
  -3   5  12      813.34      784.92     34.57 o 
  -2   5  12      899.96      912.91     38.12 o 
  -1   5  12      293.94      313.84     24.83 o 
   0   5  12      182.29      177.99     16.11 o 
   1   5  12        1.95      -13.65     11.51 o 
   2   5  12      174.53      171.55     17.16 o 
   3   5  12      314.13      364.05     24.61 o 
   4   5  12      104.85      131.53     16.48 o 
   5   5  12        1.69       -5.42     12.74 o 
   6   5  12        6.50       33.95     17.48 o 
   7   5  12      608.48      651.11     60.12 o 
   8   5  12      731.13      885.32     55.62 o 
  -9   6  12       18.66       23.16     19.92 o 
  -8   6  12        8.50        5.51     14.54 o 
  -7   6  12       14.04       -8.46     11.85 o 
  -6   6  12       54.72       38.95     12.72 o 
  -5   6  12      192.27      156.83     21.97 o 
  -4   6  12      572.21      456.80     25.10 o 
  -3   6  12      823.47      684.49     37.66 o 
  -2   6  12      699.11      658.13     31.54 o 
  -1   6  12      464.91      477.14     27.03 o 
   0   6  12      142.67      156.09     17.16 o 
   1   6  12       27.17       49.89     14.77 o 
   2   6  12       27.51       41.84     14.93 o 
   3   6  12       23.50       42.73     15.22 o 
   4   6  12      121.05      111.53     17.90 o 
 -20   1  13       74.44       70.03     28.48 o 
 -19   1  13       49.06       29.52     18.95 o 
 -18   1  13      273.62      226.21     20.60 o 
 -17   1  13      224.73      246.53     19.75 o 
 -16   1  13       19.69       37.94     12.53 o 
 -15   1  13      199.95      170.22     15.48 o 
 -14   1  13     2277.19     2211.27     68.77 o 
 -13   1  13     5590.81     5652.44    144.34 o 
 -12   1  13     4436.37     4633.02    119.01 o 
 -11   1  13     9174.21     9306.61    232.49 o 
 -10   1  13      982.38     1018.79     30.92 o 
  -9   1  13     2644.17     2677.34     70.54 o 
  -8   1  13     3642.63     3803.86     97.62 o 
  -7   1  13     5994.22     6240.55    156.68 o 
  -6   1  13     1641.92     1642.17     44.87 o 
  -5   1  13       31.93       47.47      6.94 o 
  -4   1  13     4875.58     5163.67    130.29 o 
  -3   1  13     9819.09    10263.59    254.80 o 
  -2   1  13    11272.37    11566.63    262.04 o 
  -1   1  13     7496.87     7301.44    166.89 o 
   0   1  13     2864.97     2665.71     63.21 o 
   1   1  13      303.44      242.31     16.69 o 
   2   1  13     1268.98     1355.39     34.47 o 
   3   1  13     1553.51     1624.73     40.72 o 
   4   1  13      388.56      349.26     13.97 o 
   5   1  13       23.06       22.85      7.38 o 
   6   1  13      428.10      444.38     35.78 o 
   7   1  13     1706.79     1630.32     59.22 o 
   8   1  13     2428.08     2320.09     84.06 o 
   9   1  13     2028.25     1669.54    232.18 o 
  10   1  13      787.91      788.05     60.12 o 
  11   1  13      113.40      127.83     22.56 o 
  12   1  13      116.64      159.68     24.37 o 
  13   1  13       25.36        1.56     18.13 o 
  14   1  13      131.11      110.13     23.96 o 
 -19   2  13      847.37      840.44     59.20 o 
 -18   2  13      567.81      587.62     49.29 o 
 -17   2  13      773.96      842.28     32.32 o 
 -16   2  13     1969.23     1979.04     57.76 o 
 -15   2  13     1246.82     1222.89     38.68 o 
 -14   2  13      240.01      217.16     17.24 o 
 -13   2  13      292.58      327.24     19.74 o 
 -12   2  13      643.07      735.99     25.76 o 
 -11   2  13      751.02      811.14     27.27 o 
 -10   2  13     1507.81     1566.23     44.72 o 
  -9   2  13     2697.23     2578.51     69.16 o 
  -8   2  13     3476.95     3294.10     86.33 o 
  -7   2  13     3439.07     3196.07     83.80 o 
  -6   2  13     2363.76     2270.01     60.98 o 
  -5   2  13     2263.85     2284.74     61.11 o 
  -4   2  13     1056.07     1130.32     33.16 o 
  -3   2  13      261.97      291.73     13.87 o 
  -2   2  13      585.68      612.28     20.50 o 
  -1   2  13      820.79      802.61     25.14 o 
   0   2  13     1399.41     1225.12     38.77 o 
   1   2  13     1528.22     1383.17     38.88 o 
   2   2  13     1629.72     1543.05     47.43 o 
   3   2  13     2496.59     2345.14     81.11 o 
   4   2  13     2758.19     2708.63     80.19 o 
   5   2  13     3008.52     3017.96     88.79 o 
   6   2  13     1010.63      951.43     33.88 o 
   7   2  13     2228.13     2103.53     65.51 o 
   8   2  13     2078.08     1808.68     58.42 o 
   9   2  13      327.78      238.53     17.55 o 
  10   2  13      180.04      124.92     14.86 o 
  11   2  13       22.94       12.74     14.04 o 
  12   2  13       68.19       86.39     27.50 o 
  13   2  13      269.94      305.63     32.88 o 
 -18   3  13     2309.12     2262.56     89.39 o 
 -17   3  13     3274.07     3098.68    115.48 o 
 -16   3  13     2773.73     2564.91     97.87 o 
 -15   3  13     1255.04     1200.56     39.50 o 
 -14   3  13      166.25      150.78     15.84 o 
 -13   3  13       56.68       62.05     11.50 o 
 -12   3  13       39.95       42.39     10.30 o 
 -11   3  13      293.60      319.28     17.37 o 
 -10   3  13     2386.25     2434.68     67.03 o 
  -9   3  13     7852.05     8044.31    203.80 o 
  -8   3  13    10454.86    10866.11    272.50 o 
  -7   3  13    12951.22    12796.77    319.82 o 
  -6   3  13    10678.93    10523.80    263.60 o 
  -5   3  13     4552.95     4375.98    113.51 o 
  -4   3  13      770.06      699.38     24.40 o 
  -3   3  13       61.87       47.49      8.54 o 
  -2   3  13      254.75      301.07     35.08 o 
  -1   3  13       81.69       72.31      8.54 o 
   0   3  13     1263.31     1019.48     44.50 o 
   1   3  13     2942.56     2561.33     91.44 o 
   2   3  13     9776.18     8799.16    284.94 o 
   3   3  13    12515.62    11370.59    366.68 o 
   4   3  13     7568.59     7223.29    236.27 o 
   5   3  13     3073.79     3116.32    107.25 o 
   6   3  13      682.04      734.82     34.71 o 
   7   3  13       28.92       12.51     12.99 o 
   8   3  13       24.40       12.02     13.77 o 
   9   3  13       45.59       49.28     16.21 o 
  10   3  13      152.86      149.89     20.37 o 
  11   3  13      518.95      448.61     26.47 o 
  12   3  13      721.12      702.51     38.84 o 
 -16   4  13      793.29      787.94     45.83 o 
 -15   4  13     1787.41     1831.08     84.00 o 
 -14   4  13     2902.38     2991.58    113.13 o 
 -13   4  13     3285.02     3303.23    104.47 o 
 -12   4  13     4128.32     4114.35    110.57 o 
 -11   4  13     3312.10     3312.46     90.43 o 
 -10   4  13     2315.52     2403.31     68.08 o 
  -9   4  13     1111.56     1198.44     38.51 o 
  -8   4  13      367.07      453.39     23.61 o 
  -7   4  13      833.30      867.59     30.16 o 
  -6   4  13     2241.27     2094.28     60.11 o 
  -5   4  13     3263.90     2957.79     80.37 o 
  -4   4  13     4102.66     3518.40    105.49 o 
  -3   4  13     7034.04     6214.43    244.22 o 
  -2   4  13     8763.75     7104.51    440.41 o 
  -1   4  13     8095.99     7266.03    236.76 o 
   0   4  13     3942.77     3791.14    134.98 o 
   1   4  13     2549.38     2369.05     82.88 o 
   2   4  13      857.59      765.26     33.69 o 
   3   4  13      212.32      181.77     16.48 o 
   4   4  13      235.45      180.34     17.47 o 
   5   4  13      224.45      147.36     17.19 o 
   6   4  13      464.45      440.30     29.00 o 
   7   4  13      745.88      749.23     36.91 o 
   8   4  13     1129.54     1310.33     55.09 o 
   9   4  13     1558.42     1780.94     70.36 o 
  10   4  13     1093.73     1273.98     68.17 o 
 -13   5  13     1966.33     2213.42    158.20 o 
 -12   5  13     2470.59     2716.71    164.10 o 
 -11   5  13     2834.22     2830.52    134.87 o 
 -10   5  13     1814.29     1833.47     73.26 o 
  -9   5  13      731.38      781.50     39.15 o 
  -8   5  13      675.55      645.37     27.10 o 
  -7   5  13      830.92      804.26     30.29 o 
  -6   5  13     1092.44      913.03     37.32 o 
  -5   5  13     1913.41     1645.06    100.26 o 
  -4   5  13     2890.52     2562.54     89.12 o 
  -3   5  13     4363.31     3907.09    131.22 o 
  -2   5  13     4991.07     4474.43    149.36 o 
  -1   5  13     3422.41     3294.28    112.68 o 
   0   5  13     2488.63     2501.46     87.97 o 
   1   5  13      390.75      440.29     25.51 o 
   2   5  13      125.85      147.85     17.19 o 
   3   5  13      165.45      178.31     18.21 o 
   4   5  13      184.01      152.55     17.96 o 
   5   5  13      601.94      544.12     30.77 o 
   6   5  13     1357.66     1191.88     51.19 o 
   7   5  13     1388.28     1325.97     56.62 o 
  -8   6  13     1788.83     1828.64     75.28 o 
  -7   6  13     1713.67     1810.74     66.93 o 
  -6   6  13     1550.31     1541.42     58.40 o 
  -5   6  13      771.72      720.32     33.77 o 
  -4   6  13      345.20      334.30     22.99 o 
  -3   6  13      223.74      184.26     17.78 o 
  -2   6  13      100.40       77.50     14.62 o 
  -1   6  13      159.76      130.64     16.70 o 
   0   6  13      184.95      131.70     16.95 o 
   1   6  13      551.32      506.78     29.63 o 
 -20   0  14      803.92      791.87     54.67 o 
 -19   0  14      352.31      353.57     42.85 o 
 -18   0  14      104.68       98.92     23.96 o 
 -17   0  14       32.71        1.28     18.09 o 
 -16   0  14      437.23      387.28     32.78 o 
 -15   0  14     1586.97     1434.02     69.49 o 
 -14   0  14     5905.95     5233.93    212.78 o 
 -13   0  14    14418.91    13521.26    531.36 o 
 -12   0  14    27753.02    27064.55   1050.52 o 
 -11   0  14    14430.87    14415.59    565.59 o 
 -10   0  14     5129.09     5278.78    212.26 o 
  -9   0  14     3993.35     3992.17    162.33 o 
  -8   0  14     1084.98     1183.25     54.58 o 
  -7   0  14      551.09      640.51     90.82 o 
  -6   0  14     2493.12     2542.21    105.54 o 
  -5   0  14      621.32      703.63     28.48 o 
  -4   0  14     6875.15     7555.94    244.13 o 
  -3   0  14    20293.28    21433.88    682.50 o 
  -2   0  14    24361.48    25667.40    817.31 o 
  -1   0  14    21022.15    21712.28    693.03 o 
   0   0  14    13547.64    13498.32    432.25 o 
   1   0  14     4876.34     4812.64    158.83 o 
   2   0  14      551.06      578.98     25.99 o 
   3   0  14       59.76       77.84     12.92 o 
   4   0  14      251.15      195.66     24.94 o 
   5   0  14       83.32      102.95     15.52 o 
   6   0  14      762.58      868.48     36.29 o 
   7   0  14     2704.23     2737.49    166.30 o 
   8   0  14     4809.88     4672.93    273.75 o 
   9   0  14     3919.04     3955.30    236.65 o 
  10   0  14     2676.08     2672.26    167.58 o 
  11   0  14     1185.05     1202.45     90.82 o 
  12   0  14      282.87      300.61     46.05 o 
  13   0  14       44.38       44.77     28.14 o 
 -19   1  14      878.92      879.75     39.53 o 
 -18   1  14     1579.76     1542.19     55.41 o 
 -17   1  14     2437.18     2375.19     76.00 o 
 -16   1  14     1347.85     1306.43     46.74 o 
 -15   1  14     1479.09     1419.59     48.80 o 
 -14   1  14     1569.31     1528.60     50.83 o 
 -13   1  14      972.75     1007.94     36.89 o 
 -12   1  14     2801.61     2764.49     82.70 o 
 -11   1  14     6618.12     6780.25    171.30 o 
 -10   1  14     4823.00     4867.22    124.26 o 
  -9   1  14     5043.87     4966.84    126.43 o 
  -8   1  14     9497.81     9331.67    233.15 o 
  -7   1  14     9178.49     9022.77    225.34 o 
  -6   1  14     6047.65     5960.51    150.26 o 
  -5   1  14     4067.36     4079.92    104.07 o 
  -4   1  14     4267.55     4434.92    112.97 o 
  -3   1  14     2928.28     3087.93     80.08 o 
  -2   1  14     5339.88     5541.28    140.06 o 
  -1   1  14     4098.12     4350.58    110.92 o 
   0   1  14     2035.75     2150.21     57.23 o 
   1   1  14     2825.65     2939.44     69.99 o 
   2   1  14     4127.96     4182.52    119.64 o 
   3   1  14     2659.38     2860.47     70.17 o 
   4   1  14     3134.56     3389.75     80.36 o 
   5   1  14     2253.75     2411.62     72.64 o 
   6   1  14     2049.14     2144.04     65.76 o 
   7   1  14     1374.39     1366.89     51.62 o 
   8   1  14      779.26      745.35     35.43 o 
   9   1  14      877.91      833.18     49.25 o 
  10   1  14      128.60      144.76     35.18 o 
  11   1  14      328.17      299.57     31.34 o 
  12   1  14     1084.96      926.32     61.40 o 
  13   1  14      613.12      512.90     71.00 o 
 -19   2  14      833.42      770.63     59.24 o 
 -18   2  14     1795.01     1742.97     92.68 o 
 -17   2  14     3723.75     3613.52    110.02 o 
 -16   2  14     4492.16     4459.66    132.29 o 
 -15   2  14     1923.57     1957.74     63.89 o 
 -14   2  14      172.22      174.51     15.84 o 
 -13   2  14       39.61       43.03     10.37 o 
 -12   2  14      328.98      336.58     17.47 o 
 -11   2  14      218.13      224.83     14.33 o 
 -10   2  14      605.09      551.17     21.26 o 
  -9   2  14     3190.04     3312.06     87.11 o 
  -8   2  14    10369.40    10387.92    259.99 o 
  -7   2  14    14406.27    14346.22    356.31 o 
  -6   2  14    12918.40    12895.67    320.77 o 
  -5   2  14     8023.95     8091.89    203.39 o 
  -4   2  14     2401.06     2351.17     62.91 o 
  -3   2  14      438.63      445.93     17.39 o 
  -2   2  14      442.65      449.04     17.53 o 
  -1   2  14      208.54      182.98     11.36 o 
   0   2  14       51.10       56.08      8.92 o 
   1   2  14     1176.26     1165.34     34.36 o 
   2   2  14     4695.92     4399.82    128.75 o 
   3   2  14     9658.07     9063.17    293.28 o 
   4   2  14     8742.54     8506.85    276.18 o 
   5   2  14     3287.39     3216.49    109.67 o 
   6   2  14     1445.97     1430.35     54.62 o 
   7   2  14     1209.11     1291.18     44.10 o 
   8   2  14       70.06       81.85     12.98 o 
   9   2  14       60.10       33.68     12.07 o 
  10   2  14       35.66       18.04     13.99 o 
  11   2  14       60.73       29.45     19.83 o 
  12   2  14      317.32      228.53     29.30 o 
 -17   3  14       73.63       36.86     21.40 o 
 -16   3  14      142.75      136.48     23.12 o 
 -15   3  14      414.42      358.64     20.67 o 
 -14   3  14     1242.83     1067.44     40.57 o 
 -13   3  14     1866.93     1695.92     50.61 o 
 -12   3  14     1387.99     1317.20     40.99 o 
 -11   3  14      668.70      601.23     23.29 o 
 -10   3  14      152.19      169.71     12.63 o 
  -9   3  14       23.64       17.97      9.06 o 
  -8   3  14       16.10       32.46      9.49 o 
  -7   3  14       87.68       74.53     10.50 o 
  -6   3  14       20.10       40.94     14.33 o 
  -5   3  14      527.68      490.13     20.47 o 
  -4   3  14      942.15      830.62     27.71 o 
  -3   3  14      759.80      705.44     24.54 o 
  -2   3  14     3004.34     2703.19    155.33 o 
  -1   3  14     3148.42     2744.20     94.90 o 
   0   3  14     2179.00     2100.78    115.67 o 
   1   3  14     1532.36     1475.30     54.56 o 
   2   3  14     1324.93     1259.20     48.20 o 
   3   3  14      627.11      595.35     29.52 o 
   4   3  14       95.17       66.13     13.48 o 
   5   3  14       21.19       10.66     11.82 o 
   6   3  14       23.22       -3.25     12.05 o 
   7   3  14      262.18      269.72     21.90 o 
   8   3  14      657.86      775.50     38.36 o 
   9   3  14      550.45      641.17     35.91 o 
  10   3  14      653.97      751.71     64.03 o 
  11   3  14      375.32      390.24     36.76 o 
 -15   4  14       30.35       -6.91     27.87 o 
 -14   4  14       20.36       19.73     23.99 o 
 -13   4  14      589.85      613.35     27.03 o 
 -12   4  14     1114.17     1069.91     37.62 o 
 -11   4  14      783.81      818.61     30.81 o 
 -10   4  14      702.43      637.41     25.85 o 
  -9   4  14      118.62       91.09     12.42 o 
  -8   4  14      873.40      855.61     30.45 o 
  -7   4  14     1471.32     1446.64     44.30 o 
  -6   4  14      957.96      940.58     32.25 o 
  -5   4  14      892.38      790.15     28.39 o 
  -4   4  14        2.25        4.51      9.24 o 
  -3   4  14     1555.80     1379.51     89.54 o 
  -2   4  14     1821.22     1640.88     59.96 o 
  -1   4  14     2521.00     2329.08     81.85 o 
   0   4  14      947.52      926.47     38.04 o 
   1   4  14       54.42       76.22     13.25 o 
   2   4  14       43.91        5.04     11.51 o 
   3   4  14      559.74      418.46     25.11 o 
   4   4  14      236.94      184.27     18.15 o 
   5   4  14       34.46       22.98     13.25 o 
   6   4  14        7.05      -13.64     13.29 o 
   7   4  14      242.43      198.02     20.92 o 
   8   4  14      414.07      390.72     35.45 o 
   9   4  14      294.34      269.37     25.09 o 
 -12   5  14      769.66      933.01     98.18 o 
 -11   5  14      235.55      276.86     20.92 o 
 -10   5  14      115.35      107.79     15.25 o 
  -9   5  14       20.59       19.44     17.55 o 
  -8   5  14      168.75      136.70     17.76 o 
  -7   5  14      203.22      173.90     14.82 o 
  -6   5  14      143.93      148.66     14.09 o 
  -5   5  14       25.66       23.25     10.22 o 
  -4   5  14        3.46       -5.39     10.34 o 
  -3   5  14      359.22      319.80     21.25 o 
  -2   5  14      790.26      730.21     41.86 o 
  -1   5  14     1013.46     1017.70     42.26 o 
   0   5  14     1171.49     1164.95     49.65 o 
   1   5  14      366.91      395.91     24.91 o 
   2   5  14       37.88       18.72     13.25 o 
   3   5  14        1.02      -10.11     13.03 o 
   4   5  14      116.81      143.09     18.21 o 
   5   5  14       10.91       44.93     16.21 o 
 -19   1  15        5.28       20.68     16.50 o 
 -18   1  15      295.86      215.38     20.62 o 
 -17   1  15      868.87      787.42     35.36 o 
 -16   1  15     1292.69     1282.30     46.58 o 
 -15   1  15      226.31      226.09     17.69 o 
 -14   1  15      910.09      813.77     32.46 o 
 -13   1  15     3765.54     3592.26    106.26 o 
 -12   1  15     5275.66     5001.73    144.03 o 
 -11   1  15     5464.68     5300.81    151.66 o 
 -10   1  15     5701.88     5699.39    161.98 o 
  -9   1  15      486.62      471.92     19.34 o 
  -8   1  15       24.93        6.73      8.01 o 
  -7   1  15      801.92      876.01     27.82 o 
  -6   1  15     5363.73     5395.56    137.03 o 
  -5   1  15     2067.79     1979.83     53.66 o 
  -4   1  15      671.46      621.87     21.32 o 
  -3   1  15     1518.45     1731.20     47.58 o 
  -2   1  15    10988.39    11576.25    287.96 o 
  -1   1  15    12292.95    12698.44    315.29 o 
   0   1  15     8292.74     8224.40    206.26 o 
   1   1  15     4441.12     4448.99    113.96 o 
   2   1  15      881.03      813.72     33.77 o 
   3   1  15      219.80      235.42     12.36 o 
   4   1  15      880.98      909.83     32.33 o 
   5   1  15      771.20      807.89     29.95 o 
   6   1  15       52.16       54.26     10.94 o 
   7   1  15      265.40      258.18     19.91 o 
   8   1  15      558.52      389.63    150.31 o 
   9   1  15     1371.19     1350.29     67.35 o 
  10   1  15     1781.33     1784.34     85.19 o 
  11   1  15      467.91      527.42     39.77 o 
  12   1  15       23.41       -0.70     19.65 o 
 -18   2  15     1715.59     1686.22     69.89 o 
 -17   2  15     1538.46     1465.51     52.80 o 
 -16   2  15      807.96      820.46     35.62 o 
 -15   2  15      237.93      242.92     19.64 o 
 -14   2  15      202.43      196.91     17.05 o 
 -13   2  15      153.90      166.53     13.41 o 
 -12   2  15       70.51      110.80     11.60 o 
 -11   2  15       95.87      131.10     12.12 o 
 -10   2  15      435.98      479.99     20.16 o 
  -9   2  15     1704.23     1727.91     49.16 o 
  -8   2  15     2476.86     2361.09     64.14 o 
  -7   2  15     3983.81     3750.95     97.73 o 
  -6   2  15     4368.16     4167.26    107.78 o 
  -5   2  15     4671.37     4475.52    115.32 o 
  -4   2  15     4123.62     3938.70    102.09 o 
  -3   2  15     3294.34     3345.24     87.59 o 
  -2   2  15     1962.59     1987.34     54.41 o 
  -1   2  15      371.79      373.02     16.49 o 
   0   2  15       77.64       49.07     11.50 o 
   1   2  15      490.94      408.00     17.11 o 
   2   2  15     1514.41     1481.40     55.09 o 
   3   2  15     2775.43     2869.17     98.51 o 
   4   2  15     2173.85     2250.22     79.92 o 
   5   2  15     2707.06     2848.69     98.98 o 
   6   2  15     2550.17     2700.95     94.88 o 
   7   2  15      787.91      780.81     39.92 o 
   8   2  15      398.24      341.80     25.35 o 
   9   2  15       39.12        4.32     13.99 o 
  10   2  15       41.23        2.87     18.53 o 
  11   2  15       61.25       21.78     21.75 o 
 -17   3  15     2299.99     2261.03     89.74 o 
 -16   3  15     3190.09     3223.07     99.26 o 
 -15   3  15     2982.68     2917.92     81.20 o 
 -14   3  15     1289.25     1233.98     40.40 o 
 -13   3  15      563.48      542.78     23.76 o 
 -12   3  15      115.57       97.19     12.55 o 
 -11   3  15       67.81       89.92     17.43 o 
 -10   3  15       65.48       79.14     11.45 o 
  -9   3  15     1376.49     1347.47     41.39 o 
  -8   3  15     4570.68     4765.09    124.01 o 
  -7   3  15     8366.38     8435.17    213.52 o 
  -6   3  15    10203.35     9957.25    250.72 o 
  -5   3  15     6424.47     6437.17    164.32 o 
  -4   3  15     5399.71     5170.57    133.41 o 
  -3   3  15     2126.38     1909.65     53.63 o 
  -2   3  15      171.96      139.60     13.03 o 
  -1   3  15       39.42       26.17      8.51 o 
   0   3  15      265.79      240.23     17.63 o 
   1   3  15     1048.24      921.79     38.12 o 
   2   3  15     2661.81     2401.17     84.30 o 
   3   3  15     3772.95     3444.95    117.57 o 
   4   3  15     3648.93     3393.64    116.50 o 
   5   3  15     2876.85     2787.12     97.89 o 
   6   3  15     1357.73     1356.77     54.15 o 
   7   3  15      945.33     1030.53     45.24 o 
   8   3  15      230.34      271.40     23.63 o 
   9   3  15       13.81        8.12     16.21 o 
 -14   4  15     2376.53     2415.70     81.00 o 
 -13   4  15     3462.32     3373.26     93.26 o 
 -12   4  15     4302.42     4363.94    117.21 o 
 -11   4  15     4077.07     4058.96    109.25 o 
 -10   4  15     2149.76     2160.14     62.53 o 
  -9   4  15     2302.81     2284.03     65.44 o 
  -8   4  15     1920.67     1925.36     56.70 o 
  -7   4  15      798.13      833.64     30.28 o 
  -6   4  15      523.01      545.15     22.87 o 
  -5   4  15      499.26      466.10     21.29 o 
  -4   4  15      906.52      785.81     28.59 o 
  -3   4  15     2230.44     2143.19     91.54 o 
  -2   4  15     2337.65     2204.77     77.90 o 
  -1   4  15     3601.55     3380.08    114.79 o 
   0   4  15     3656.91     3510.73    119.19 o 
   1   4  15     2238.68     2269.19     80.64 o 
   2   4  15     1980.20     1931.05     70.75 o 
   3   4  15      673.93      609.39     31.00 o 
   4   4  15      317.66      245.54     20.42 o 
   5   4  15      315.70      291.38     42.15 o 
   6   4  15      195.92      149.22     19.12 o 
   7   4  15      323.66      288.31     25.09 o 
 -11   5  15     3181.11     3347.24     93.64 o 
 -10   5  15     2973.61     2953.59     83.93 o 
  -9   5  15     2108.80     2137.19     63.90 o 
  -8   5  15      965.16      911.25     33.64 o 
  -7   5  15      276.46      289.49     18.94 o 
  -6   5  15      190.23      196.18     15.47 o 
  -5   5  15      359.39      324.93     22.55 o 
  -4   5  15     1127.47     1023.77     41.92 o 
  -3   5  15     1487.94     1294.50     50.22 o 
  -2   5  15     2229.71     1997.36     72.39 o 
  -1   5  15     2761.62     2500.04     88.46 o 
   0   5  15     1721.32     1646.78     61.90 o 
   1   5  15     1174.55     1219.95     49.57 o 
   2   5  15      417.27      489.15     28.53 o 
   3   5  15       66.27       68.66     15.74 o 
   4   5  15       78.05       87.38     16.95 o 
 -18   0  16      669.18      674.32     47.48 o 
 -17   0  16      142.10      111.25     24.37 o 
 -16   0  16       33.38        7.05     19.43 o 
 -15   0  16       73.55       54.95     19.43 o 
 -14   0  16      437.99      314.54     28.00 o 
 -13   0  16     3373.38     3187.22    134.45 o 
 -12   0  16     7010.85     6983.64    279.94 o 
 -11   0  16    10843.99    10645.88    420.49 o 
 -10   0  16    15408.40    15078.36    590.48 o 
  -9   0  16    24035.24    23405.35    911.27 o 
  -8   0  16     7552.69     7286.36    289.41 o 
  -7   0  16      107.80      144.42     17.19 o 
  -6   0  16       70.57       69.77     14.47 o 
  -5   0  16      397.91      426.87     31.98 o 
  -4   0  16       90.57       77.26     14.90 o 
  -3   0  16     2468.92     2969.11    122.66 o 
  -2   0  16     6605.32     7552.73    300.17 o 
  -1   0  16    11508.55    12628.10    496.22 o 
   0   0  16    11475.38    12478.82    400.31 o 
   1   0  16     9645.71    10304.79    390.27 o 
   2   0  16     3886.80     4190.58    202.59 o 
   3   0  16     1137.13     1189.45     62.76 o 
   4   0  16      243.16      252.11     22.61 o 
   5   0  16       32.91       21.96      9.10 o 
   6   0  16      262.22      289.10     35.82 o 
   7   0  16      486.73      473.31     46.05 o 
   8   0  16     1145.91     1128.26     81.87 o 
   9   0  16     1561.02     1467.25    101.06 o 
  10   0  16     1989.48     2067.19    136.87 o 
  11   0  16     2052.30     2120.92    141.99 o 
 -18   1  16     1238.79     1145.88     44.91 o 
 -17   1  16     1661.17     1589.00     55.85 o 
 -16   1  16     1575.92     1465.26     51.13 o 
 -15   1  16     2202.03     2072.23     66.63 o 
 -14   1  16     3508.29     3322.47     99.74 o 
 -13   1  16     2729.87     2629.25     80.47 o 
 -12   1  16     2164.66     2150.07     66.94 o 
 -11   1  16     1464.37     1496.73     49.03 o 
 -10   1  16     2726.68     2827.94     84.51 o 
  -9   1  16     2193.76     2209.57     67.68 o 
  -8   1  16     2158.55     2164.68     66.45 o 
  -7   1  16     3238.07     3211.26     94.24 o 
  -6   1  16     3242.66     3126.45     81.92 o 
  -5   1  16     4470.54     4507.37    115.59 o 
  -4   1  16     8306.95     8706.97    218.25 o 
  -3   1  16     3931.96     4178.03    107.26 o 
  -2   1  16     1600.09     1721.32     47.95 o 
  -1   1  16     2398.13     2675.12     71.14 o 
   0   1  16     2053.15     2158.76     58.57 o 
   1   1  16     1497.84     1562.84     44.48 o 
   2   1  16     2003.46     2120.95     74.79 o 
   3   1  16     1692.79     1834.43     51.49 o 
   4   1  16     1107.74     1215.90     47.89 o 
   5   1  16     1911.08     2105.78     75.57 o 
   6   1  16     1851.85     1955.12     61.89 o 
   7   1  16     1717.08     1835.66     67.39 o 
   8   1  16      890.40      897.36     49.53 o 
   9   1  16     1082.01     1026.30     55.09 o 
  10   1  16      928.04      878.39     52.25 o 
 -17   2  16     2234.68     2149.56     71.55 o 
 -16   2  16     3599.27     3508.32    107.51 o 
 -15   2  16     4816.49     4653.21    136.85 o 
 -14   2  16     3155.78     3012.05     92.36 o 
 -13   2  16      611.54      573.76     26.84 o 
 -12   2  16       35.33       23.14     10.08 o 
 -11   2  16       72.21       83.14     11.27 o 
 -10   2  16      326.63      332.93     17.42 o 
  -9   2  16       53.08       61.27     10.06 o 
  -8   2  16     1707.79     1779.45     50.57 o 
  -7   2  16     6983.03     7084.53    179.45 o 
  -6   2  16     9061.38     9364.93    235.22 o 
  -5   2  16    14405.81    14463.87    359.50 o 
  -4   2  16     7432.33     7181.40    181.70 o 
  -3   2  16     2156.54     2110.58     58.05 o 
  -2   2  16      565.35      516.46     20.09 o 
  -1   2  16      308.82      286.19     15.57 o 
   0   2  16       43.79       10.00     10.22 o 
   1   2  16      614.87      624.56     22.60 o 
   2   2  16      790.32      779.44     33.86 o 
   3   2  16     1405.05     1369.27     52.09 o 
   4   2  16     4958.39     4903.95    163.41 o 
   5   2  16     4444.11     4557.40    153.25 o 
   6   2  16     2618.36     2673.84     94.96 o 
   7   2  16     1128.59     1197.96     49.93 o 
   8   2  16      180.26      208.26     20.92 o 
   9   2  16        9.47      -10.78     18.02 o 
  10   2  16       11.06       -8.95     26.86 o 
 -16   3  16        7.14       18.98     15.52 o 
 -15   3  16       13.12       13.55     14.77 o 
 -14   3  16      201.62      199.19     16.71 o 
 -13   3  16      603.26      592.67     25.73 o 
 -12   3  16      854.31      827.06     30.18 o 
 -11   3  16     1344.37     1229.41     39.44 o 
 -10   3  16     2438.50     2261.48     63.86 o 
  -9   3  16     1496.14     1412.40     43.18 o 
  -8   3  16      779.43      791.71     28.57 o 
  -7   3  16      753.53      798.00     28.15 o 
  -6   3  16      108.66      149.23     12.75 o 
  -5   3  16       18.24       60.84     15.81 o 
  -4   3  16      366.98      359.75     18.64 o 
  -3   3  16      545.75      511.02     21.72 o 
  -2   3  16     1135.67      998.00     87.08 o 
  -1   3  16     2703.82     2569.75     89.12 o 
   0   3  16     1976.68     1869.98     67.48 o 
   1   3  16     1587.86     1599.91     59.18 o 
   2   3  16      846.39      859.93     36.65 o 
   3   3  16      395.92      394.63     23.74 o 
   4   3  16      256.87      250.23     19.91 o 
   5   3  16       86.37       77.40     15.25 o 
   6   3  16       27.04       17.80     14.27 o 
   7   3  16       22.04       18.67     15.01 o 
   8   3  16        9.21       14.96     15.01 o 
 -13   4  16       41.12       47.77     14.08 o 
 -12   4  16      902.72      852.78     32.82 o 
 -11   4  16     1028.73      999.72     36.01 o 
 -10   4  16      843.27      876.58     32.68 o 
  -9   4  16      619.62      623.24     26.08 o 
  -8   4  16       16.34       11.58     11.21 o 
  -7   4  16      182.26      137.99     13.44 o 
  -6   4  16      291.37      274.42     16.96 o 
  -5   4  16      344.45      318.43     18.62 o 
  -4   4  16      189.78      174.71     14.10 o 
  -3   4  16       77.56       55.74     11.89 o 
  -2   4  16      818.18      737.62     33.64 o 
  -1   4  16     1422.23     1304.63     53.33 o 
   0   4  16     1399.25     1325.76     51.88 o 
   1   4  16      631.65      654.21     32.44 o 
   2   4  16       15.50       39.59     13.77 o 
   3   4  16       60.19       15.76     13.53 o 
   4   4  16      165.19      104.99     17.81 o 
   5   4  16      349.50      266.77     22.62 o 
   6   4  16      176.97      172.34     31.58 o 
  -9   5  16      300.20      322.15     21.44 o 
  -8   5  16       63.52       49.49     17.05 o 
  -7   5  16       17.52       -5.79     11.55 o 
  -6   5  16      175.92      144.56     15.45 o 
  -5   5  16       62.54       59.87     14.67 o 
  -4   5  16       12.26       26.50     13.53 o 
  -3   5  16      151.93       95.85     15.41 o 
  -2   5  16      355.21      288.89     21.97 o 
  -1   5  16      223.21      206.65     19.32 o 
   0   5  16      542.70      534.09     29.49 o 
   1   5  16      362.76      349.08     25.41 o 
 -17   1  17       16.02        3.40     15.29 o 
 -16   1  17      183.38      180.08     18.90 o 
 -15   1  17      553.13      573.79     28.74 o 
 -14   1  17      496.54      497.68     25.48 o 
 -13   1  17       11.30       25.29     11.96 o 
 -12   1  17     1636.56     1536.05     50.81 o 
 -11   1  17     5109.01     5043.33    145.24 o 
 -10   1  17     5568.13     5647.09    161.59 o 
  -9   1  17     5030.80     4982.77    143.06 o 
  -8   1  17     1701.87     1743.98     55.61 o 
  -7   1  17       13.73       15.30     13.46 o 
  -6   1  17     1829.28     2005.23     62.01 o 
  -5   1  17      716.25      762.12     29.03 o 
  -4   1  17        6.12        3.02      8.20 o 
  -3   1  17       88.48       99.68     10.14 o 
  -2   1  17     1360.44     1571.27     44.98 o 
  -1   1  17     3742.27     4107.34    106.27 o 
   0   1  17     5067.01     5391.09    137.69 o 
   1   1  17     4425.97     4656.92    120.15 o 
   2   1  17     1463.33     1466.41     55.32 o 
   3   1  17      314.90      284.79     20.87 o 
   4   1  17       22.76        9.93     12.20 o 
   5   1  17      422.71      447.50     27.05 o 
   6   1  17      842.26      904.19     40.57 o 
   7   1  17      196.35      248.17     35.82 o 
   8   1  17        2.82        2.56     25.58 o 
   9   1  17       68.46       49.89     29.42 o 
 -16   2  17     1019.60     1027.78     41.91 o 
 -15   2  17     1024.37      971.58     39.81 o 
 -14   2  17      818.34      768.58     33.53 o 
 -13   2  17      937.16      981.56     37.94 o 
 -12   2  17      418.35      455.65     24.62 o 
 -11   2  17      498.03      514.85     24.88 o 
 -10   2  17      917.67      965.14     36.04 o 
  -9   2  17     1048.24     1049.64     33.53 o 
  -8   2  17     1516.42     1481.39     43.85 o 
  -7   2  17     2671.53     2526.43     68.89 o 
  -6   2  17     3683.25     3476.52     91.72 o 
  -5   2  17     3677.48     3552.20     93.62 o 
  -4   2  17     2461.30     2469.42     67.30 o 
  -3   2  17     1019.96     1103.65     34.60 o 
  -2   2  17      643.58      638.55     23.72 o 
  -1   2  17      854.58      771.24     26.40 o 
   0   2  17     1208.79     1107.61     52.86 o 
   1   2  17      785.22      752.95     33.77 o 
   2   2  17      192.00      137.05     15.74 o 
   3   2  17      147.94      149.35     16.61 o 
   4   2  17      540.42      631.16     31.84 o 
   5   2  17      433.32      551.10     30.90 o 
   6   2  17      610.60      743.83     36.66 o 
   7   2  17      584.25      635.54     33.91 o 
   8   2  17      310.52      316.62     31.20 o 
 -15   3  17     3925.05     3964.03    120.71 o 
 -14   3  17     3901.17     3879.46    105.03 o 
 -13   3  17     1682.79     1666.49     51.01 o 
 -12   3  17      744.09      749.34     29.50 o 
 -11   3  17      100.56       78.14     13.04 o 
 -10   3  17       39.80       39.66     11.63 o 
  -9   3  17       92.44       95.59     12.47 o 
  -8   3  17      379.61      403.08     20.03 o 
  -7   3  17     2309.69     2311.43     64.96 o 
  -6   3  17     7313.13     7059.78    180.43 o 
  -5   3  17     8501.67     8159.81    207.21 o 
  -4   3  17     6310.99     6174.01    158.65 o 
  -3   3  17     4383.20     4013.20    109.28 o 
  -2   3  17      851.13      775.11     52.78 o 
  -1   3  17      211.26      205.03     17.44 o 
   0   3  17       36.80       19.19     11.82 o 
   1   3  17       53.63       41.91     12.74 o 
   2   3  17       76.94       68.72     14.51 o 
   3   3  17      552.95      490.16     27.64 o 
   4   3  17     1688.86     1607.72     61.93 o 
   5   3  17     3680.16     3600.80    124.45 o 
   6   3  17     2805.87     2822.94    101.11 o 
   7   3  17     1183.89     1242.09     61.51 o 
 -12   4  17     1856.81     1818.22     55.81 o 
 -11   4  17     2952.83     2896.87     81.39 o 
 -10   4  17     3429.14     3376.32     93.17 o 
  -9   4  17     2520.58     2490.77     71.43 o 
  -8   4  17     1408.80     1453.29     46.14 o 
  -7   4  17      646.18      726.02     28.62 o 
  -6   4  17      418.90      410.71     20.72 o 
  -5   4  17      397.09      368.68     20.08 o 
  -4   4  17      384.91      321.89     24.00 o 
  -3   4  17      799.51      695.33     32.49 o 
  -2   4  17     1265.53     1087.24     46.41 o 
  -1   4  17     1772.08     1736.58     64.83 o 
   0   4  17     2460.19     2390.36     85.27 o 
   1   4  17     2738.46     2777.13     97.84 o 
   2   4  17     2817.97     2931.85    103.28 o 
   3   4  17     1656.79     1672.44     64.15 o 
   4   4  17      941.77      924.82     42.08 o 
 -17   0  18      435.45      436.51     38.37 o 
 -16   0  18       39.02       33.34     21.24 o 
 -15   0  18       42.82       -2.30     17.62 o 
 -14   0  18       39.49       17.91     18.09 o 
 -13   0  18      345.18      324.13     30.59 o 
 -12   0  18     4027.41     3779.01    158.19 o 
 -11   0  18     9983.46     9741.53    386.26 o 
 -10   0  18    13131.52    13370.18    524.22 o 
  -9   0  18     9678.63     9593.28    380.04 o 
  -8   0  18     7289.39     7294.91    291.22 o 
  -7   0  18     4067.28     4055.35    167.26 o 
  -6   0  18      406.35      400.63     28.48 o 
  -5   0  18      113.09      133.70     18.53 o 
  -4   0  18      369.82      334.74     27.14 o 
  -3   0  18       61.92       69.68     15.81 o 
  -2   0  18      924.30     1069.19     53.28 o 
  -1   0  18     4305.31     5069.59    206.42 o 
   0   0  18     9877.03    11234.76    444.35 o 
   1   0  18     9575.66    10812.17    428.14 o 
   2   0  18     9993.33    11519.60    456.02 o 
   3   0  18     4789.73     5418.22    220.81 o 
   4   0  18     2042.83     2390.83    143.27 o 
   6   0  18       26.00       19.19     20.47 o 
   7   0  18       18.86       24.30     23.03 o 
   8   0  18      328.99      315.96     43.49 o 
 -16   1  18     2497.23     2358.26     75.93 o 
 -15   1  18     1970.50     1888.38     62.82 o 
 -14   1  18     1679.93     1627.40     72.93 o 
 -13   1  18     1342.93     1289.17     45.62 o 
 -12   1  18     1481.19     1431.18     48.69 o 
 -11   1  18     1092.98     1211.74     42.71 o 
 -10   1  18     1007.94     1050.62     37.95 o 
  -9   1  18     1562.65     1732.75     56.02 o 
  -8   1  18     1833.35     1932.79     60.93 o 
  -7   1  18     3712.70     3800.07    111.39 o 
  -6   1  18     4670.46     4819.92    139.11 o 
  -5   1  18     3282.66     3443.14    101.43 o 
  -4   1  18     2657.10     2807.79     84.60 o 
  -3   1  18     3760.05     3972.11    115.88 o 
  -2   1  18     3227.08     3415.03    100.71 o 
  -1   1  18     2482.76     2691.09     72.67 o 
   0   1  18     2061.74     2219.52     61.44 o 
   1   1  18     1121.22     1184.93     36.92 o 
   2   1  18      461.49      539.25     28.59 o 
   3   1  18     1365.59     1399.95     60.18 o 
   4   1  18     1438.77     1524.87     67.25 o 
   5   1  18     1174.95     1286.54     52.17 o 
   6   1  18     1305.43     1394.41     67.35 o 
   7   1  18     1111.05     1148.72     84.43 o 
   8   1  18      841.12      950.45     75.47 o 
 -15   2  18     3618.94     3586.55    109.46 o 
 -14   2  18     3593.52     3569.49    108.47 o 
 -13   2  18     2910.69     2919.06     90.28 o 
 -12   2  18     1231.46     1212.51     44.04 o 
 -11   2  18      136.89      128.96     14.83 o 
 -10   2  18      111.12       97.73     14.01 o 
  -9   2  18      220.25      217.08     16.87 o 
  -8   2  18       52.86       47.32     12.19 o 
  -7   2  18     1217.00     1218.28     39.06 o 
  -6   2  18     3816.04     3959.44    104.00 o 
  -5   2  18     7338.27     7612.47    193.06 o 
  -4   2  18     9386.93     9606.55    241.87 o 
  -3   2  18     4280.23     4555.77    118.41 o 
  -2   2  18     4591.16     4761.41    123.53 o 
  -1   2  18     1525.77     1527.63     45.10 o 
   0   2  18      229.86      233.55     19.12 o 
   1   2  18      203.54      168.45     17.16 o 
   2   2  18       37.90       30.90     12.51 o 
   3   2  18       25.80       26.75     13.25 o 
   4   2  18      720.84      740.27     35.39 o 
   5   2  18     1534.77     1535.22     60.45 o 
   6   2  18     1617.32     1637.82     64.10 o 
   7   2  18     1304.55     1383.58     56.74 o 
 -13   3  18      355.30      334.05     24.22 o 
 -12   3  18      862.59      748.23     30.46 o 
 -11   3  18     1448.32     1335.72     42.95 o 
 -10   3  18     2294.14     2113.98     60.94 o 
  -9   3  18     1669.97     1556.05     47.51 o 
  -8   3  18      828.55      856.04     30.72 o 
  -7   3  18      496.30      555.17     23.83 o 
  -6   3  18      307.23      350.16     18.95 o 
  -5   3  18       45.23       53.44     11.30 o 
  -4   3  18        9.73       31.61     10.71 o 
  -3   3  18       22.83       31.66     10.63 o 
  -2   3  18       14.12       18.00     14.19 o 
  -1   3  18      116.29      118.76     15.99 o 
   0   3  18      451.72      510.60     28.28 o 
   1   3  18     1132.50     1224.65     49.45 o 
   2   3  18     1255.69     1363.67     53.86 o 
   3   3  18     1212.89     1347.77     54.10 o 
   4   3  18      353.36      400.28     28.06 o 
   5   3  18       13.34       19.14     14.85 o 
 -10   4  18      661.07      627.62     28.13 o 
  -9   4  18     1301.04     1294.15     43.12 o 
  -8   4  18      729.29      671.29     28.33 o 
  -7   4  18      164.44      148.16     14.63 o 
  -6   4  18       71.11       38.22     11.78 o 
  -5   4  18      436.45      370.82     20.39 o 
  -4   4  18      281.65      279.09     21.32 o 
  -3   4  18      264.08      298.77     22.25 o 
  -2   4  18        6.07        1.66     13.16 o 
  -1   4  18      110.35       87.15     15.47 o 
   0   4  18      333.89      318.33     23.54 o 
   1   4  18      691.01      677.65     34.46 o 
 -15   1  19      309.00      271.86     21.31 o 
 -14   1  19      797.45      796.19     34.41 o 
 -13   1  19      778.00      813.88     34.26 o 
 -12   1  19       62.34       66.65     14.18 o 
 -11   1  19      830.80      834.71     33.81 o 
 -10   1  19     3286.18     3324.13     99.46 o 
  -9   1  19     4935.49     4987.80    144.39 o 
  -8   1  19     5532.49     5675.26    162.98 o 
  -7   1  19     3366.42     3350.17    100.07 o 
  -6   1  19      715.97      692.56     29.38 o 
  -5   1  19      174.49      200.69     16.12 o 
  -4   1  19     1109.14     1248.10     43.33 o 
  -3   1  19     1575.32     1754.65     56.93 o 
  -2   1  19      661.44      637.60     28.03 o 
  -1   1  19       18.76       31.51     12.30 o 
   0   1  19      338.68      417.76     23.39 o 
   1   1  19     2490.84     2763.31     84.30 o 
   2   1  19     2441.34     2630.91    114.56 o 
   3   1  19      885.09      910.96     40.45 o 
   4   1  19      290.98      323.11     23.84 o 
   5   1  19       10.74       10.06     16.57 o 
   6   1  19      100.58       92.10     26.86 o 
 -14   2  19     1737.70     1633.45     57.01 o 
 -13   2  19      994.10      947.24     39.04 o 
 -12   2  19     1000.43      998.50     39.42 o 
 -11   2  19      642.41      655.21     29.88 o 
 -10   2  19      490.15      490.28     25.85 o 
  -9   2  19      217.66      252.72     18.74 o 
  -8   2  19      192.21      190.17     16.97 o 
  -7   2  19      369.93      348.64     21.10 o 
  -6   2  19      496.92      516.93     27.70 o 
  -5   2  19      747.69      724.37     30.61 o 
  -4   2  19     1346.65     1377.07     42.36 o 
  -3   2  19     2533.65     2574.44     71.03 o 
  -2   2  19     2764.48     2841.49     77.53 o 
  -1   2  19     1347.95     1348.97     41.70 o 
   0   2  19      356.00      348.44     23.48 o 
   1   2  19      119.21       99.85     15.78 o 
   2   2  19      159.61      127.94     16.78 o 
   3   2  19       76.06       60.65     15.03 o 
   4   2  19      117.58      105.32     17.19 o 
   5   2  19      176.77      172.30     19.91 o 
 -12   3  19     1823.80     1824.47     62.94 o 
 -11   3  19      632.50      656.68     32.37 o 
 -10   3  19       66.66       45.38     14.94 o 
  -9   3  19       27.67       17.30     12.12 o 
  -8   3  19       39.54       18.13     11.64 o 
  -7   3  19      409.44      354.32     19.95 o 
  -6   3  19     1517.72     1477.33     45.85 o 
  -5   3  19     3094.96     2996.57     82.17 o 
  -4   3  19     4138.89     4102.05    108.87 o 
  -3   3  19     4493.18     4323.40    202.36 o 
  -2   3  19     2837.01     2892.58    100.99 o 
  -1   3  19      998.39     1050.52     43.87 o 
   0   3  19      211.82      213.59     19.69 o 
   1   3  19       22.48       16.38     13.99 o 
   2   3  19       52.95       55.85     15.18 o 
 -14   0  20       81.96       44.38     20.75 o 
 -13   0  20       61.03       43.64     19.84 o 
 -12   0  20       78.86       51.49     19.84 o 
 -11   0  20     1050.50     1075.14     57.18 o 
 -10   0  20     4302.90     4275.39    177.64 o 
  -9   0  20     6899.44     6883.51    277.73 o 
  -8   0  20     8145.76     8604.68    343.08 o 
  -7   0  20     8224.87     8478.58    338.55 o 
  -6   0  20     5032.77     5268.80    215.50 o 
  -5   0  20     1444.07     1470.12     70.40 o 
  -4   0  20      344.59      362.76     30.59 o 
  -3   0  20       43.37       28.14     17.19 o 
  -2   0  20      128.79      141.95     22.15 o 
  -1   0  20      537.17      637.78     40.58 o 
   0   0  20     2960.40     3381.82    144.31 o 
   1   0  20     4055.88     4513.02    187.49 o 
   2   0  20     4104.50     4705.74    195.66 o 
 -13   1  20     2173.65     2123.70     68.90 o 
 -12   1  20     1899.83     1838.67     61.42 o 
 -11   1  20     1450.15     1454.80     50.40 o 
 -10   1  20     1880.05     1945.74     63.14 o 
  -9   1  20     1992.49     2114.27     67.26 o 
  -8   1  20     1381.75     1424.32     60.01 o 
  -7   1  20     1214.95     1284.03     45.42 o 
  -6   1  20     1349.99     1435.69     49.11 o 
  -5   1  20     2146.46     2222.73     70.31 o 
  -4   1  20     2177.80     2318.31     72.78 o 
  -3   1  20     2139.81     2344.22     73.60 o 
  -2   1  20     2236.82     2519.07     77.92 o 
  -1   1  20     1613.30     1921.96     62.19 o 
   0   1  20     1139.33     1325.51     47.06 o 
   1   1  20     1571.51     1761.28     83.05 o 
   2   1  20     1097.43     1211.63     63.65 o 
   3   1  20      615.15      646.98     43.86 o 
   4   1  20      677.58      718.69     47.17 o 
 -12   2  20     3504.00     3573.27    108.94 o 
 -11   2  20     1240.89     1212.39     45.15 o 
 -10   2  20      140.53      107.29     16.01 o 
  -9   2  20       20.10       12.73     12.84 o 
  -8   2  20       24.59       17.35     12.62 o 
  -7   2  20       26.69       13.31     12.99 o 
  -6   2  20      219.22      248.79     23.08 o 
  -5   2  20     1759.21     1934.13     68.13 o 
  -4   2  20     4601.12     4784.69    140.12 o 
  -3   2  20     4776.30     5135.10    149.55 o 
  -2   2  20     2753.74     2902.07     89.47 o 
  -1   2  20     1673.17     1828.49     83.89 o 
   0   2  20      326.82      367.34     24.37 o 
   1   2  20       16.63        5.18     14.10 o 
   2   2  20       19.06        6.02     14.04 o 
  -9   3  20      975.39      974.06     39.53 o 
  -8   3  20     1018.98      979.13     39.32 o 
  -7   3  20     1126.63     1120.87     42.61 o 
  -6   3  20      331.15      354.68     20.60 o 
  -5   3  20      187.94      217.01     16.62 o 
  -4   3  20       85.62      112.97     13.61 o 
  -3   3  20       11.38       29.13     14.51 o 
  -2   3  20       25.42       31.11     13.99 o 
  -1   3  20       42.74       34.42     15.12 o 
 -11   1  21      119.61      108.00     16.44 o 
 -10   1  21      172.95      171.11     17.99 o 
  -9   1  21     1851.38     2011.08     65.37 o 
  -8   1  21     3167.40     3296.19     99.93 o 
  -7   1  21     3139.53     3453.62    104.17 o 
  -6   1  21     2003.41     2175.99     69.48 o 
  -5   1  21      378.65      365.84     23.62 o 
  -4   1  21      177.99      228.69     18.78 o 
  -3   1  21      711.88      747.53     32.21 o 
  -2   1  21      693.64      770.61     33.64 o 
  -1   1  21      129.99      136.61     16.90 o 
   0   1  21       31.73       42.21     20.80 o 
   1   1  21      341.85      369.77     38.38 o 
  -9   2  21      227.15      236.66     19.51 o 
  -8   2  21      384.85      442.93     25.85 o 
  -7   2  21      284.34      295.66     21.10 o 
  -6   2  21      282.58      260.67     20.14 o 
  -5   2  21      738.44      721.22     35.45 o 
  -4   2  21     1181.19     1221.08     45.45 o 
  -3   2  21      886.99     1014.07     40.06 o 
  -2   2  21      917.88     1070.07     56.27 o 
  -1   2  21      902.13     1067.47     57.18 o 
  -8   0  22     6208.84     6880.56    278.64 o 
  -7   0  22     7852.38     8603.78    346.20 o 
  -6   0  22     5140.49     5516.75    227.17 o 
  -5   0  22     3008.36     3281.71    141.19 o 
  -4   0  22     1189.31     1217.30     64.56 o 
  -3   0  22      176.49      155.67     24.76 o 
  -6   1  22      928.87     1040.11     40.76 o 
  -5   1  22      900.77      950.72     38.96 o 
                                                 
